# Supplementary material for: Plant Reactome Knowledgebase: empowering plant pathway exploration and OMICS data analysis
Source: Nucleic Acids Res. 2023 Nov 20;52(D1):D1538–47. doi: 10.1093/nar/gkad1052 (PMC10767815; doi:10.1093/nar/gkad1052)
Supplement: gkad1052_Supplemental_Files [file gkad1052_supplemental_files.zip]

Archive with 5 entries (5 files):
- Supplementary Figure 1.pdf
- Supplementary Table 1 (Species projection).xlsx
- Supplementary Table 2.docx
- Supplementary Table 3 (Light DGE).xlsx
- Supplmentary Figure 2.pdf
