# Supplementary material for: Plant Reactome Knowledgebase: empowering plant pathway exploration and OMICS data analysis
Source: Nucleic Acids Res. 2023 Nov 20;52(D1):D1538–47. doi: 10.1093/nar/gkad1052 (PMC10767815; doi:10.1093/nar/gkad1052)
Supplement: gkad1052_Supplemental_Files [file gkad1052_supplemental_files.zip › Supplementary Table 1 (Species projection).xlsx]

## Sheet: Sheet1
Supplementary Table 1: A list of 130 plant species available in the Plant Reactome across wide taxonomic range. Pathways were manually curated for reference species rice (Oryza sativa) and projected to other 129 species based on gene-orthology. The red-colored cells depict higher counts whereas shades of white to blue represent lower counts of the pathways, reactions, and genes/gene products. Sou…
