# Supplementary material for: Plant Reactome Knowledgebase: empowering plant pathway exploration and OMICS data analysis
Source: Nucleic Acids Res. 2023 Nov 20;52(D1):D1538–47. doi: 10.1093/nar/gkad1052 (PMC10767815; doi:10.1093/nar/gkad1052)
Supplement: gkad1052_Supplemental_Files [file gkad1052_supplemental_files.zip › Supplementary Table 3 (Light DGE).xlsx]

## Sheet: Light-upregulated
Supplementary Table 3: Differentially expressed genes under light conditions
Light upregulated genes	log2PostFC
OS04G0226600	9.89589
OS02G0594232	9.77548
OS01G0608101	8.72898
OS03G0281466	8.72433
OS09G0436850	8.3664
OS04G0477000	8.13995
OS01G0711800	8.07417
OS05G0548900	7.91144
OS01G0175600	7.87948
OS03G0406001	7.84928
OS10G0578950	7.74798
OS06G0216300	7.61696
OS11G0641800	7.58306
OS06G0111550	7.5706
OS03G0348200	7.5655
OS02G0731800	7.55471
OS07G0288700	7.52075
OS01G0663051	7.49242
OS02G0287900	7.47016
OS12G0125800	7.43169
OS01G0842400	7.42557
OS03G0283200	7.42251
OS01G0444100	7.41436
OS10G0190100	7.40532
OS02G0191650	7.35588
OS03G0375200	7.30378
OS12G0292400	7.3024
OS12G0199000	7.26875
OS06G0254300	7.24138
OS07G0142100	7.24051
OS10G0100700	7.23539
OS07G0543300	7.21238
OS07G0443500	7.19419
OS07G0677400	7.15583
OS01G0647200	7.12919
OS01G0101800	7.12479
OS10G0422583	7.10261
OS04G0309600	7.08544
OS10G0320100	7.07891
OS09G0494600	7.0188
OS03G0130100	7.01749
OS01G0976750	6.98634
OS12G0292301	6.97896
OS03G0826200	6.95161
OS11G0635500	6.9439
OS07G0178800	6.89555
OS01G0627800	6.89093
OS02G0114900	6.88826
OS03G0570800	6.86036
OS03G0844900	6.85288
OS01G0232000	6.85248
OS07G0558300	6.83779
OS07G0543100	6.82332
OS09G0522100	6.81797
OS01G0246400	6.80363
OS05G0214300	6.77204
OS06G0160000	6.76502
OS11G0116300	6.76322
OS01G0718700	6.76141
OS01G0720500	6.76094
OS06G0205100	6.75444
OS01G0869800	6.75173
OS07G0162100	6.72146
OS08G0485900	6.71657
OS01G0303300	6.71409
OS01G0965900	6.69859
OS04G0600300	6.69016
OS05G0500101	6.68876
OS04G0657300	6.6863
OS11G0130200	6.67446
EPlOSAG00000048271	6.66092
OS01G0186950	6.6311
OS10G0530500	6.61033
OS03G0742850	6.59944
OS11G0129000	6.59
OS06G0715300	6.58807
OS03G0775000	6.57503
OS01G0952800	6.56642
OS07G0693800	6.56203
OS01G0220700	6.55965
OS11G0566800	6.54638
OS01G0882800	6.53784
OS08G0468100	6.53405
OS12G0115700	6.52274
OS12G0543600	6.51954
OS12G0291400	6.50786
OS11G0621400	6.48914
OS11G0577866	6.46916
OS12G0169600	6.46189
OS03G0366350	6.46044
OS06G0107100	6.45884
OS05G0567600	6.45606
OS07G0586550	6.44881
OS07G0108350	6.44163
OS05G0458500	6.4261
OS12G0583300	6.41876
OS03G0399800	6.38639
OS11G0691100	6.3835
OS01G0730500	6.36503
OS07G0178700	6.36336
OS02G0552600	6.35607
OS03G0843800	6.35171
OS04G0545300	6.3479
OS10G0195250	6.33847
EPlOSAG00000018210	6.33456
OS12G0107700	6.3252
OS02G0185300	6.32314
OS04G0490800	6.32102
OS04G0522500	6.30607
OS04G0354600	6.27949
OS05G0123300	6.27803
OS05G0548950	6.27557
OS06G0476200	6.26744
OS04G0632600	6.26577
OS06G0107700	6.25416
OS12G0420000	6.23914
OS11G0528500	6.21771
OS01G0823600	6.18365
OS01G0716900	6.17698
OS02G0589000	6.16847
OS04G0578600	6.15618
OS05G0508900	6.15401
OS10G0320201	6.14293
OS04G0650700	6.13967
OS07G0243150	6.13616
OS09G0256700	6.13206
OS03G0782200	6.12853
OS04G0690800	6.12289
OS01G0332800	6.11755
OS09G0508200	6.10828
OS01G0287600	6.10463
OS11G0153500	6.09883
OS03G0137600	6.08818
OS08G0468200	6.08817
OS08G0468801	6.08817
OS06G0294950	6.08698
OS03G0431600	6.08694
OS09G0460500	6.08284
OS11G0262600	6.06593
OS08G0262500	6.05805
OS04G0111225	6.05575
OS12G0115150	6.04304
OS02G0103850	6.03721
OS10G0377150	6.03503
OS09G0125766	6.02738
OS08G0379400	6.01938
OS11G0242800	6.00975
OS03G0113750	5.99936
OS02G0661100	5.99474
OS11G0136400	5.99254
OS03G0757200	5.96412
OS03G0837850	5.95558
OS08G0162600	5.95118
OS06G0176801	5.93878
OS06G0178601	5.93878
OS08G0474000	5.93447
OS06G0288300	5.93114
OS07G0142900	5.91156
OS01G0804400	5.90765
OS07G0594400	5.89932
OS03G0574900	5.89013
OS02G0770800	5.88806
OS07G0677500	5.88627
OS10G0555700	5.88608
OS04G0668800	5.8839
OS12G0181533	5.88293
OS01G0639900	5.87868
OS04G0412100	5.87548
OS09G0522000	5.86861
OS01G0352100	5.85749
OS05G0579600	5.85589
OS07G0558400	5.85112
OS08G0565750	5.85027
OS11G0264500	5.84204
OS12G0590500	5.82676
OS05G0429751	5.81374
OS06G0611700	5.80607
OS12G0433700	5.80126
OS04G0459500	5.79924
OS04G0429600	5.79909
OS02G0258200	5.78947
OS05G0500000	5.78328
OS12G0435200	5.77946
OS03G0725200	5.7699
OS02G0280500	5.76035
OS02G0561500	5.76031
OS05G0177500	5.75482
OS06G0317400	5.74815
OS06G0711700	5.74748
OS10G0577400	5.74035
OS03G0103200	5.73339
OS12G0146625	5.73286
OS02G0677300	5.70673
OS04G0649150	5.70325
OS07G0677350	5.69455
OS12G0182700	5.68736
OS04G0196200	5.68567
OS03G0703300	5.68304
OS04G0518400	5.67809
OS10G0516100	5.67607
OS04G0585900	5.66838
OS11G0691050	5.66356
OS02G0280850	5.65876
OS03G0625300	5.65271
OS12G0152000	5.63826
EPlOSAG00000001256	5.61697
OS12G0199500	5.61245
OS03G0576200	5.60508
OS01G0712501	5.60143
OS03G0375601	5.58715
OS01G0735300	5.58573
OS12G0140000	5.58408
OS10G0444850	5.58066
OS02G0513100	5.5768
OS10G0576100	5.57393
OS06G0147275	5.57385
OS01G0940000	5.56449
OS08G0335500	5.55837
OS03G0283000	5.5475
OS02G0138100	5.53821
OS08G0139700	5.53794
OS01G0919400	5.53645
OS06G0136300	5.5286
OS04G0429500	5.5271
OS12G0226700	5.5265
OS04G0561500	5.50642
OS03G0233900	5.50491
OS04G0111200	5.50201
OS04G0638401	5.50168
OS10G0529700	5.50096
OS03G0279950	5.50066
OS01G0784725	5.49432
OS11G0691280	5.49181
OS11G0530700	5.48763
OS05G0551700	5.486
OS01G0678100	5.46959
OS01G0638600	5.46213
OS09G0502500	5.46012
OS03G0210350	5.45776
OS01G0209800	5.45737
OS08G0459333	5.45626
OS04G0674750	5.45576
OS09G0524001	5.45533
OS06G0549900	5.44933
OS03G0805900	5.4371
OS01G0389700	5.43649
OS05G0326625	5.42706
OS09G0482640	5.42572
OS11G0105775	5.41202
OS12G0236225	5.40801
OS04G0604251	5.40651
OS07G0600000	5.40624
OS03G0399950	5.40424
OS11G0136450	5.39887
OS12G0488900	5.39229
OS02G0110101	5.38714
OS02G0716600	5.38508
OS03G0399900	5.38458
OS06G0131001	5.36793
OS01G0215500	5.36704
OS06G0136600	5.3463
OS09G0482650	5.34582
OS11G0150700	5.34466
OS06G0127800	5.33442
OS03G0133825	5.31898
OS04G0286300	5.31342
OS10G0162300	5.29332
OS10G0430200	5.29196
OS09G0481800	5.28954
OS01G0750400	5.2859
OS04G0531750	5.28187
OS03G0128800	5.27895
OS01G0495701	5.27794
OS02G0129900	5.26886
OS10G0533100	5.26775
OS04G0353600	5.26685
OS12G0555600	5.26635
OS01G0566500	5.26132
OS01G0866400	5.25906
OS02G0594166	5.25041
OS09G0530800	5.24949
OS12G0226900	5.24578
OS04G0304750	5.24188
OS03G0757100	5.23613
OS07G0658400	5.23412
OS02G0781400	5.22997
OS03G0416200	5.22504
OS02G0285800	5.22379
OS02G0129800	5.22308
OS11G0302750	5.21957
OS08G0462900	5.21168
OS04G0467901	5.20446
OS11G0644600	5.19679
OS11G0103000	5.18946
OS11G0530600	5.18753
OS12G0231000	5.17292
OS03G0736900	5.16856
OS11G0267000	5.14481
OS06G0661800	5.14443
OS10G0196400	5.13408
OS02G0204400	5.12297
OS07G0170200	5.12173
OS09G0426500	5.11776
OS05G0438700	5.10962
OS11G0138400	5.10633
OS01G0761000	5.10435
OS04G0445700	5.09701
OS03G0729300	5.09591
OS01G0608000	5.08382
OS02G0751600	5.08261
OS11G0236200	5.0809
OS01G0498300	5.07916
OS03G0153100	5.07781
OS03G0302800	5.06104
OS09G0522200	5.05862
OS01G0226600	5.05742
OS02G0704300	5.04714
OS01G0971800	5.04512
OS01G0511600	5.04296
OS03G0267300	5.03837
OS04G0623800	5.03681
OS01G0712600	5.0361
OS06G0216350	5.03568
OS09G0425200	5.03197
OS02G0697400	5.02878
OS06G0683700	5.02799
OS08G0187900	5.02573
OS07G0408500	5.02405
OS09G0511900	5.0215
OS12G0133300	5.02096
OS06G0687000	5.01477
OS09G0482900	5.0136
OS03G0310701	5.01193
OS03G0290300	5.00622
OS10G0394100	5.00392
OS01G0931200	4.98956
OS11G0155900	4.98496
OS10G0196000	4.98189
OS04G0482900	4.98072
OS06G0591400	4.97895
OS10G0506200	4.97881
OS05G0460600	4.97849
OS04G0659100	4.97833
OS05G0161500	4.97798
OS06G0601500	4.97696
OS03G0310600	4.97599
OS09G0491820	4.97156
OS02G0314300	4.95161
OS09G0119600	4.94713
OS07G0115300	4.94226
OS03G0672400	4.94204
OS10G0573700	4.94192
OS08G0276100	4.93991
OS01G0205200	4.93684
OS06G0176850	4.93127
OS06G0178650	4.93127
OS06G0316300	4.92036
OS10G0555600	4.91428
OS10G0196100	4.91233
OS11G0107700	4.91216
OS12G0616000	4.91014
OS12G0115801	4.90862
OS12G0576732	4.9029
OS07G0656600	4.89785
OS01G0343500	4.89651
OS05G0122650	4.89412
OS07G0551700	4.89081
OS10G0463200	4.88647
OS03G0129300	4.88499
OS05G0135500	4.88494
OS02G0764500	4.88312
OS01G0646000	4.88297
OS10G0317950	4.87275
OS04G0459900	4.86987
OS09G0436900	4.86756
OS01G0218200	4.86593
OS09G0439000	4.86415
OS02G0698000	4.85546
OS04G0598900	4.85406
OS08G0507100	4.8535
OS06G0294600	4.84652
OS01G0176500	4.84241
OS03G0705800	4.83808
OS12G0420200	4.83487
OS01G0276900	4.83208
OS02G0308400	4.82949
OS08G0332150	4.82933
OS11G0236100	4.82805
OS10G0560400	4.82794
OS07G0112100	4.82227
OS08G0562800	4.81934
OS01G0795200	4.81811
OS05G0186300	4.81317
OS01G0959100	4.80716
OS04G0119000	4.80636
OS02G0151300	4.80465
OS07G0414000	4.79949
OS03G0174200	4.79845
OS06G0101600	4.79629
OS08G0531100	4.7931
OS04G0174900	4.78921
OS02G0110200	4.78513
OS01G0734000	4.7849
OS03G0251425	4.78468
OS07G0108100	4.78192
OS12G0547500	4.78104
OS03G0388100	4.7754
OS10G0419600	4.76639
OS04G0121100	4.76345
OS06G0611900	4.76313
OS06G0132400	4.7537
OS02G0699433	4.74949
OS07G0509800	4.7379
OS03G0748100	4.73755
OS01G0904400	4.73606
OS01G0228901	4.73404
OS01G0102600	4.73202
OS07G0298900	4.7319
OS02G0823100	4.72937
OS06G0597900	4.72826
OS07G0685500	4.72014
OS04G0539000	4.70801
OS03G0214100	4.70328
OS04G0419600	4.70228
OS12G0194900	4.69172
OS11G0107600	4.69168
OS03G0297800	4.69054
OS04G0597866	4.68077
OS07G0548300	4.68075
OS09G0307300	4.67898
OS12G0204550	4.67431
OS11G0580000	4.67415
OS01G0945300	4.67363
OS07G0513000	4.65128
OS02G0765900	4.64087
OS04G0188500	4.6406
OS04G0177300	4.63745
OS11G0208900	4.63728
OS03G0770900	4.6352
OS02G0137600	4.6349
OS07G0510500	4.63424
OS02G0810200	4.62892
OS04G0344100	4.62877
OS11G0302800	4.62832
OS12G0437800	4.62813
OS07G0283125	4.62323
OS01G0175700	4.61486
OS03G0102700	4.61443
OS03G0245200	4.61368
OS09G0417800	4.61275
OS09G0346500	4.60812
OS02G0589400	4.60557
OS04G0571600	4.60399
OS07G0212200	4.60327
OS07G0108300	4.59518
OS10G0510500	4.58944
OS03G0650200	4.58639
OS03G0712100	4.58478
OS10G0104900	4.58135
OS01G0959900	4.58051
OS09G0330000	4.58016
OS11G0150100	4.57872
OS05G0401100	4.57799
OS05G0496200	4.57741
OS03G0618300	4.57626
OS02G0459300	4.57386
OS03G0158300	4.57063
OS07G0188249	4.56971
OS03G0172100	4.56946
OS09G0556800	4.56601
OS02G0532800	4.56336
OS09G0518000	4.56277
OS03G0103100	4.56272
OS12G0263200	4.56207
OS01G0106400	4.55726
OS08G0545700	4.55369
OS12G0263600	4.55246
OS10G0536500	4.54995
OS04G0552000	4.53506
OS03G0149300	4.53476
OS06G0155500	4.53394
OS05G0515200	4.53322
OS05G0427400	4.53055
OS10G0317900	4.52908
OS07G0167500	4.529
OS05G0503650	4.52714
OS03G0684700	4.52609
OS06G0671800	4.52341
OS01G0963600	4.52115
OS07G0143000	4.51586
OS03G0234900	4.51321
OS01G0805300	4.51067
OS02G0705100	4.5061
OS02G0192700	4.50427
OS03G0152600	4.50312
OS01G0685900	4.5015
OS01G0126200	4.5009
OS12G0120000	4.49983
OS01G0912700	4.49952
OS02G0581100	4.49833
OS09G0286300	4.49491
OS12G0565800	4.48976
OS08G0553800	4.48771
OS08G0566600	4.48659
OS01G0871600	4.47822
OS03G0846900	4.47578
OS01G0238500	4.4757
OS11G0635300	4.47539
OS01G0784700	4.47113
OS12G0529800	4.46772
OS02G0742800	4.46714
OS01G0856000	4.46085
OS11G0514100	4.4594
OS11G0104300	4.45494
OS07G0601600	4.45059
OS01G0357150	4.43824
OS01G0651350	4.43625
OS10G0521900	4.42309
OS01G0862200	4.42248
OS05G0113900	4.42184
OS05G0375600	4.4205
OS04G0406600	4.41912
OS01G0214600	4.4188
OS05G0582300	4.41303
OS12G0534200	4.41286
OS01G0894100	4.40925
OS02G0744000	4.4074
OS01G0896300	4.40459
OS01G0829000	4.3991
OS08G0465700	4.39656
OS06G0145800	4.38973
OS06G0683800	4.38771
OS01G0303000	4.38275
OS02G0834700	4.38112
OS11G0482400	4.37799
OS06G0127100	4.3736
OS04G0645100	4.37023
OS01G0770700	4.36843
OS06G0506200	4.3662
OS12G0102600	4.36536
OS06G0102100	4.36176
OS02G0649400	4.36175
OS08G0101100	4.3586
OS04G0379700	4.35831
OS01G0118400	4.35378
OS04G0514600	4.3493
OS09G0250300	4.3492
OS02G0608900	4.34773
OS04G0447166	4.34276
OS03G0635000	4.33747
OS01G0938100	4.33409
OS03G0129400	4.33084
OS02G0122500	4.32839
OS01G0108800	4.32761
OS03G0284500	4.32457
OS01G0294700	4.32425
OS02G0755900	4.32184
OS07G0171100	4.31819
OS02G0703600	4.31787
OS11G0120200	4.31677
OS03G0254200	4.31414
OS02G0618100	4.31277
OS04G0228100	4.31053
OS02G0280700	4.30417
OS04G0462300	4.30232
OS01G0866200	4.30086
OS01G0191800	4.29828
OS03G0183500	4.29712
OS02G0323000	4.29254
OS05G0531000	4.29222
OS05G0211100	4.29212
OS01G0600900	4.28735
OS02G0815200	4.27905
OS12G0139400	4.27897
OS03G0785200	4.27628
OS06G0176300	4.2753
OS06G0177600	4.2753
OS12G0124700	4.27512
OS06G0589500	4.27344
OS06G0726800	4.27308
OS07G0695200	4.27164
OS03G0244000	4.26833
OS03G0114100	4.2683
OS10G0492300	4.25839
OS10G0491000	4.25839
OS08G0434300	4.25666
OS11G0286800	4.25584
OS06G0714700	4.25479
OS08G0351200	4.25359
OS09G0460300	4.25008
OS07G0413800	4.24999
OS04G0591000	4.24989
OS01G0692300	4.24548
OS06G0725900	4.24281
OS07G0162200	4.24121
OS11G0103400	4.23966
OS02G0699466	4.23862
OS07G0105750	4.23604
OS08G0411200	4.23457
OS07G0489800	4.22928
OS12G0257600	4.22654
OS01G0728100	4.22504
OS07G0562700	4.22421
OS06G0285400	4.22405
OS02G0731600	4.22
OS06G0317600	4.21905
OS09G0255400	4.21573
OS10G0577700	4.21361
OS01G0972000	4.21247
OS11G0116400	4.21083
OS08G0247600	4.20884
OS02G0704900	4.20804
OS03G0162200	4.20623
OS08G0562100	4.20465
OS04G0572400	4.20437
OS03G0658800	4.19809
OS05G0517100	4.19601
OS09G0538500	4.19534
OS02G0704000	4.19519
OS02G0593500	4.19212
OS04G0563700	4.18937
OS01G0513900	4.18494
OS08G0460000	4.18365
OS08G0129600	4.18223
OS01G0314800	4.18183
OS04G0401100	4.18009
OS01G0913000	4.17833
OS02G0834800	4.17533
OS05G0292800	4.17516
OS01G0839100	4.17476
OS09G0549450	4.17444
OS07G0507200	4.17391
OS10G0189100	4.16925
OS04G0504200	4.16882
OS07G0476900	4.16801
OS02G0756800	4.16637
OS05G0189900	4.16413
OS01G0357100	4.16294
OS07G0534000	4.16256
OS05G0409500	4.16235
OS06G0127700	4.16163
OS01G0265100	4.15937
OS01G0580150	4.15646
OS10G0344000	4.15385
OS05G0596700	4.15188
OS03G0168500	4.1489
OS05G0304501	4.14827
OS03G0852400	4.14287
OS10G0498900	4.14105
OS03G0820400	4.13806
OS01G0544450	4.13568
OS02G0759900	4.13538
OS03G0736500	4.13442
OS03G0227700	4.13351
OS08G0374000	4.13086
OS08G0435900	4.13022
OS08G0536350	4.12828
OS09G0503000	4.12638
OS09G0294000	4.12565
OS09G0460700	4.1215
OS08G0466200	4.11834
OS12G0104400	4.11686
OS09G0538000	4.10767
OS07G0273700	4.10681
OS06G0289900	4.10507
OS02G0537700	4.10162
OS01G0778500	4.10132
OS10G0566800	4.09809
OS06G0292400	4.09738
OS04G0565400	4.09609
OS07G0662800	4.09472
OS07G0561500	4.09239
OS02G0222500	4.09175
OS12G0274750	4.08856
OS11G0209000	4.08822
OS03G0165900	4.08532
OS05G0593900	4.08183
OS05G0582000	4.08109
OS05G0210500	4.08092
OS07G0162700	4.07904
OS01G0605500	4.07886
OS04G0572200	4.0777
OS01G0726700	4.07514
OS06G0554800	4.07374
OS02G0667500	4.07368
OS05G0291700	4.07354
OS09G0544400	4.07017
OS01G0243100	4.06981
OS02G0658800	4.06716
OS01G0110200	4.06639
OS06G0159725	4.06596
OS01G0777300	4.06589
OS05G0217700	4.06526
OS02G0726600	4.06348
OS05G0410200	4.06189
OS04G0554800	4.05909
OS10G0378100	4.05608
OS03G0672900	4.05367
OS01G0231950	4.05295
OS02G0787600	4.05217
OS02G0729100	4.04475
OS04G0507100	4.04244
OS03G0131200	4.04103
OS04G0612500	4.03369
OS04G0556550	4.03315
OS11G0151400	4.02612
OS03G0223100	4.02599
OS06G0705100	4.02548
OS01G0837600	4.02232
OS04G0580866	4.01731
OS05G0512000	4.01596
OS03G0210900	4.01542
OS08G0360150	4.01408
OS03G0221500	4.01399
OS02G0699500	4.0124
OS10G0580400	4.01239
OS02G0571100	4.00086
OS07G0663500	3.99994
OS04G0496300	3.99991
OS01G0631200	3.99691
OS01G0296450	3.99609
OS11G0484300	3.99279
OS03G0376600	3.99125
OS01G0161300	3.98988
OS01G0896400	3.98973
EPlOSAG00000004044	3.98345
OS01G0756900	3.97979
OS04G0439600	3.97828
OS04G0640700	3.97623
OS03G0371350	3.97552
OS04G0506300	3.97332
OS12G0263100	3.96959
OS05G0205100	3.96932
OS03G0775700	3.96781
OS10G0546600	3.96716
OS02G0558600	3.96525
OS01G0651400	3.96468
OS02G0503100	3.96436
OS08G0151300	3.96134
OS07G0586100	3.96111
OS09G0477700	3.95867
OS12G0112000	3.95732
OS02G0103800	3.9522
OS04G0602100	3.94739
OS12G0191601	3.94669
OS02G0134400	3.9465
OS05G0453401	3.94374
OS12G0498500	3.9425
OS02G0718600	3.94222
OS11G0693800	3.94136
OS12G0641300	3.94133
OS02G0728100	3.94086
OS03G0108500	3.93984
OS05G0375532	3.93911
OS02G0662100	3.93873
OS06G0480500	3.93351
OS03G0138500	3.93293
OS09G0491852	3.93254
OS10G0402200	3.93006
OS10G0390600	3.92512
OS11G0275000	3.92267
EPlOSAG00000052936	3.92241
OS10G0483500	3.9198
OS03G0181100	3.91892
OS01G0186900	3.91739
OS04G0569300	3.91672
OS02G0754600	3.91661
OS01G0635550	3.91399
OS06G0115700	3.91064
OS01G0901700	3.90968
OS12G0529900	3.90961
OS07G0469100	3.90899
OS03G0270600	3.90835
OS08G0430550	3.90743
OS02G0786500	3.90706
OS12G0238000	3.90598
OS01G0121500	3.90315
OS08G0200300	3.90205
OS12G0626400	3.902
OS11G0233201	3.89787
OS06G0215100	3.8963
OS01G0195400	3.89419
OS03G0371300	3.89343
OS10G0528200	3.89305
OS01G0708700	3.88995
OS09G0248100	3.88919
OS06G0116400	3.88885
OS03G0119900	3.88747
OS12G0560700	3.88739
OS10G0555300	3.88704
OS03G0251500	3.88519
OS06G0239200	3.88079
OS10G0457200	3.87776
OS01G0913900	3.87706
OS01G0805000	3.87604
OS12G0530000	3.87428
OS02G0257300	3.87275
OS02G0742900	3.87168
OS03G0212600	3.8708
OS06G0185500	3.86613
OS03G0143400	3.86491
OS02G0308800	3.85921
OS05G0114000	3.85699
OS04G0691600	3.85103
OS05G0331200	3.85037
OS05G0101400	3.85022
OS04G0594100	3.84812
OS08G0156000	3.84542
OS12G0493900	3.84369
OS03G0228200	3.84353
OS02G0822600	3.84039
OS03G0595050	3.83759
OS08G0104600	3.83218
OS01G0597600	3.82813
OS06G0131400	3.82756
OS04G0516900	3.82698
OS09G0411650	3.82598
OS03G0439700	3.82577
OS06G0636700	3.8256
OS06G0351500	3.82198
OS09G0316000	3.82152
OS03G0402200	3.81841
OS04G0545250	3.81823
OS05G0203900	3.81746
OS02G0135900	3.81726
OS07G0179300	3.81675
OS07G0567400	3.81654
OS05G0376800	3.81605
OS03G0841600	3.81469
OS02G0567100	3.81442
OS02G0584800	3.81169
OS05G0582350	3.8097
OS01G0278000	3.80963
OS03G0786100	3.80951
OS05G0532500	3.80753
OS09G0541000	3.8074
OS06G0555101	3.80704
OS05G0568300	3.80556
OS03G0404800	3.80404
OS11G0544000	3.80152
OS03G0128300	3.79753
OS04G0481300	3.79733
OS02G0814200	3.79693
OS02G0257400	3.7955
OS10G0568900	3.7952
OS06G0152800	3.79478
OS12G0533400	3.79431
OS03G0108300	3.79322
OS08G0560900	3.79003
OS01G0975900	3.78726
OS06G0196300	3.77987
OS04G0349650	3.7756
OS11G0590900	3.77359
OS01G0873100	3.7735
OS02G0101500	3.77314
OS02G0137700	3.77275
OS03G0339300	3.7649
OS06G0131350	3.76444
OS03G0563300	3.75769
OS10G0510000	3.75656
OS07G0176900	3.75567
OS02G0117600	3.75497
OS05G0514600	3.75194
OS09G0457100	3.75023
OS04G0533500	3.74895
OS01G0805600	3.74786
OS01G0793900	3.74772
OS03G0691500	3.74748
OS09G0482780	3.74726
OS06G0473000	3.74485
OS07G0241500	3.74412
OS12G0541500	3.74341
OS11G0161700	3.74304
OS01G0901600	3.74189
OS03G0793800	3.74057
OS08G0529100	3.74046
OS12G0609600	3.73815
OS12G0191400	3.73806
OS03G0659800	3.73736
OS03G0117000	3.73327
OS04G0448600	3.73317
OS08G0541400	3.73289
OS03G0279200	3.73232
OS11G0442500	3.73217
OS08G0103900	3.73169
OS12G0191500	3.73009
OS03G0100200	3.72995
OS07G0192000	3.72702
OS04G0578300	3.72618
OS08G0436500	3.72593
OS06G0704200	3.72302
OS12G0609500	3.72254
OS03G0100010	3.72008
OS05G0390300	3.72004
OS04G0412200	3.71854
OS02G0489800	3.71757
OS04G0481200	3.71707
OS09G0132900	3.71679
OS06G0594650	3.71546
OS08G0558400	3.71205
OS03G0832200	3.71171
OS01G0610050	3.71095
OS01G0908301	3.70875
OS04G0412800	3.70802
OS07G0230500	3.699
OS09G0279400	3.69868
OS05G0497150	3.69843
OS08G0360300	3.69817
OS01G0955100	3.69785
OS07G0182900	3.69469
OS01G0873200	3.69338
OS07G0148900	3.6915
OS12G0209000	3.68983
OS02G0783000	3.68901
OS11G0155950	3.68608
OS03G0592500	3.6857
OS11G0457000	3.68563
OS01G0795250	3.68514
OS01G0717400	3.68387
OS12G0570500	3.6828
OS06G0133500	3.68241
OS04G0634400	3.67851
OS10G0347000	3.67645
OS03G0140400	3.67397
OS03G0751400	3.67367
OS05G0348100	3.67329
OS03G0323200	3.67309
OS02G0540700	3.672
OS08G0434150	3.66828
OS04G0391900	3.66634
OS09G0547200	3.66552
OS12G0274700	3.65646
OS07G0676900	3.65599
OS08G0136800	3.65492
OS01G0635200	3.65484
OS07G0188233	3.65341
OS06G0727300	3.65095
OS10G0427600	3.64966
OS03G0343900	3.64742
OS10G0464800	3.64731
OS07G0474300	3.64511
OS11G0644700	3.64317
OS06G0174700	3.64272
OS09G0540600	3.64116
OS02G0258800	3.64114
OS04G0497000	3.64022
OS07G0689600	3.64021
OS01G0814100	3.63951
OS02G0221900	3.63796
OS09G0533200	3.63768
OS05G0365600	3.63612
OS08G0270400	3.63253
OS04G0436000	3.63246
OS03G0765900	3.63078
OS01G0159250	3.62995
OS02G0676800	3.62942
OS08G0512600	3.62901
OS03G0113000	3.62884
OS01G0959200	3.62671
OS08G0508000	3.62053
OS07G0475000	3.6201
OS01G0508100	3.61948
OS06G0109500	3.6187
OS05G0578500	3.61814
OS03G0781000	3.61778
OS01G0615400	3.61359
OS03G0284600	3.6112
OS09G0126250	3.60872
OS04G0528600	3.60635
OS03G0784700	3.60401
OS05G0563600	3.60018
OS06G0192001	3.59993
OS03G0750300	3.59946
OS08G0238351	3.59824
OS06G0290701	3.59752
OS01G0842500	3.59416
OS06G0128000	3.59415
OS03G0283100	3.59405
OS04G0569100	3.59197
OS04G0593400	3.5917
OS01G0868300	3.59138
OS04G0447700	3.58964
OS02G0570900	3.58935
OS01G0627967	3.5881
OS02G0750100	3.58608
OS12G0242975	3.58336
OS11G0275200	3.58315
OS07G0158300	3.58278
OS01G0159200	3.58258
OS01G0268300	3.58117
OS01G0734600	3.57982
OS07G0293000	3.57959
OS08G0434100	3.57931
OS04G0472700	3.57864
OS02G0642600	3.57793
OS07G0418500	3.57786
OS05G0200340	3.57721
OS04G0497200	3.57565
OS05G0560000	3.57296
OS02G0643500	3.57295
OS01G0919700	3.57218
EPlOSAG00000004628	3.57091
OS01G0893400	3.57071
OS03G0565200	3.56414
OS11G0108700	3.56075
OS03G0751100	3.55542
OS01G0908600	3.55516
OS10G0406900	3.55333
OS03G0735000	3.55257
OS02G0258250	3.5506
OS12G0277500	3.54972
OS12G0108000	3.54908
OS01G0821600	3.54659
OS07G0152900	3.54646
OS08G0323400	3.54638
OS07G0152950	3.54629
OS03G0757950	3.54587
OS11G0242400	3.54508
OS10G0124000	3.5447
OS06G0697600	3.54352
OS12G0515400	3.53984
OS10G0529500	3.53905
OS03G0651900	3.53657
OS10G0150300	3.53642
OS09G0517800	3.53597
OS02G0617400	3.53348
OS02G0809800	3.53179
OS03G0114000	3.52919
OS03G0856100	3.52881
OS01G0516200	3.52711
OS02G0328300	3.5267
OS05G0159500	3.52652
OS11G0178800	3.52477
OS10G0150600	3.52433
OS03G0729100	3.52387
OS04G0447800	3.52327
OS02G0511900	3.52314
OS05G0164200	3.52196
OS12G0616500	3.52102
OS09G0426800	3.52085
OS07G0673550	3.51949
OS02G0555600	3.51931
OS01G0559500	3.51626
OS08G0243500	3.51531
OS11G0549695	3.51421
OS09G0412700	3.51263
OS07G0575500	3.51183
OS04G0412300	3.51074
OS04G0635650	3.50972
OS06G0332600	3.50852
OS10G0148100	3.50711
OS05G0499300	3.50561
OS10G0181600	3.50536
OS05G0275000	3.50522
OS01G0952000	3.50469
OS02G0148000	3.50376
OS03G0568550	3.50309
OS01G0558100	3.50237
OS03G0356300	3.50121
OS03G0729600	3.50108
OS11G0128400	3.50065
OS04G0538166	3.50049
EPlOSAG00000017089	3.49865
OS12G0433500	3.49799
OS12G0580950	3.49793
OS12G0167700	3.49786
OS10G0503200	3.49744
OS07G0239000	3.49623
OS04G0635201	3.49562
OS07G0681400	3.49499
OS06G0114066	3.49221
OS11G0143300	3.49165
OS01G0360150	3.49102
OS02G0193600	3.49098
OS04G0576900	3.49073
OS02G0793800	3.49015
OS03G0273200	3.48943
OS03G0761000	3.48725
OS01G0273100	3.48636
OS10G0545100	3.48533
OS04G0639000	3.48483
OS01G0882500	3.4846
OS02G0245800	3.48421
OS02G0590200	3.48393
OS03G0652000	3.48345
OS05G0509500	3.4834
OS06G0133800	3.48242
OS06G0494400	3.48195
OS05G0181300	3.47967
OS11G0543500	3.47704
OS04G0111250	3.47544
OS02G0652800	3.47289
OS07G0244350	3.47258
OS05G0337400	3.47215
OS10G0527400	3.47197
OS06G0159450	3.47097
OS01G0656600	3.4709
OS07G0285700	3.47023
OS05G0235800	3.47021
OS11G0417400	3.46912
OS01G0558700	3.46208
OS03G0126300	3.45974
OS02G0575200	3.45948
OS05G0507000	3.45703
OS03G0333400	3.45613
OS10G0138100	3.45294
OS01G0332100	3.45104
OS07G0283050	3.44777
OS06G0484600	3.444
OS01G0280400	3.44106
OS02G0749800	3.44104
OS08G0316900	3.44025
OS08G0490900	3.43925
OS10G0555900	3.43918
OS01G0850900	3.43788
OS07G0614700	3.43466
OS03G0764000	3.43317
OS08G0508800	3.43186
OS04G0534600	3.43101
OS09G0457900	3.43025
OS12G0114000	3.4267
OS04G0209450	3.42619
OS02G0575700	3.42598
OS06G0241400	3.42577
OS03G0802650	3.42533
OS08G0557900	3.42528
OS05G0110300	3.42469
OS11G0118600	3.42447
OS05G0531100	3.42144
OS06G0210000	3.42075
OS12G0479100	3.41994
OS01G0239200	3.41969
OS01G0878000	3.41631
OS04G0372775	3.41456
OS12G0562100	3.41411
OS03G0861700	3.41371
OS07G0467200	3.41348
OS02G0815400	3.41312
OS06G0646000	3.41205
OS08G0148267	3.40931
OS08G0494100	3.40782
OS02G0804933	3.40774
OS08G0509100	3.40762
OS10G0419500	3.40726
OS07G0661000	3.40649
OS11G0708100	3.40644
OS07G0551750	3.40619
OS09G0116900	3.40572
OS09G0417600	3.40558
OS03G0170500	3.40505
OS05G0119600	3.40475
OS06G0678800	3.4035
OS09G0413700	3.40225
OS02G0578400	3.39966
OS02G0758800	3.39867
OS11G0416900	3.39488
OS03G0579000	3.39394
OS03G0844600	3.39322
OS03G0767700	3.39044
OS02G0686100	3.3862
OS11G0545800	3.38565
OS02G0738750	3.38505
OS04G0632901	3.38445
OS10G0512400	3.38351
OS11G0180900	3.38218
OS06G0472000	3.38206
OS01G0796000	3.37933
OS06G0607100	3.37804
OS06G0710700	3.3776
OS03G0452300	3.37736
OS11G0704000	3.37698
OS04G0103700	3.37539
OS08G0119800	3.37506
OS05G0527900	3.37484
OS01G0607800	3.37475
OS06G0126500	3.37468
OS01G0559525	3.3738
OS03G0170100	3.37311
OS05G0514400	3.3715
OS01G0700100	3.37046
OS03G0261800	3.36916
OS06G0607200	3.36909
OS01G0627900	3.369
OS02G0326200	3.36823
OS10G0213700	3.36758
OS07G0637700	3.36222
OS01G0328700	3.36034
OS05G0366600	3.35995
OS09G0454300	3.35942
OS07G0167700	3.35822
OS05G0322900	3.35664
OS01G0750300	3.35609
OS10G0508700	3.35482
OS02G0158500	3.35452
OS02G0810900	3.3515
OS03G0825500	3.35115
OS02G0175000	3.35078
OS01G0329900	3.35015
OS08G0266700	3.34831
OS07G0559400	3.34822
OS10G0467800	3.34747
OS12G0139350	3.34693
OS04G0509600	3.34578
OS06G0217700	3.34438
OS05G0497675	3.34408
OS11G0242600	3.34268
OS03G0161100	3.34257
OS04G0578000	3.34228
OS11G0247500	3.34175
OS03G0314450	3.34035
OS09G0466400	3.338
OS03G0370500	3.33575
OS04G0101400	3.33477
OS05G0442700	3.33432
OS06G0724700	3.33272
OS10G0112500	3.33233
OS07G0471900	3.33216
OS07G0640300	3.33175
OS07G0681300	3.33142
OS01G0978100	3.33059
OS01G0702000	3.32976
OS11G0521500	3.32871
OS01G0826900	3.32541
OS04G0522625	3.32532
OS01G0787000	3.32383
OS03G0320900	3.32348
OS01G0309800	3.32313
OS09G0482860	3.32297
OS07G0650600	3.32251
OS01G0229000	3.32234
OS04G0249550	3.3217
OS07G0163200	3.32156
OS05G0242400	3.31745
OS04G0638100	3.31685
OS02G0197125	3.31436
OS04G0479000	3.31403
OS10G0516150	3.31305
OS03G0731100	3.31271
OS10G0195600	3.31166
OS06G0314600	3.31045
OS08G0102000	3.30952
OS10G0517400	3.3093
OS05G0590000	3.30914
OS07G0636000	3.30912
OS07G0191500	3.30776
OS01G0628000	3.30773
OS04G0604200	3.30721
OS10G0577500	3.30708
OS06G0216200	3.30455
OS02G0739700	3.30377
OS06G0125500	3.29928
OS01G0179800	3.29898
OS07G0541200	3.29872
OS07G0124700	3.29858
OS03G0288900	3.29646
OS11G0216000	3.29615
OS10G0574400	3.29504
OS11G0267400	3.29217
OS09G0482761	3.29142
OS01G0513950	3.29064
OS08G0440900	3.29035
OS05G0184901	3.28989
OS08G0459300	3.28876
OS03G0310800	3.28846
OS04G0613500	3.28811
OS04G0370100	3.28786
OS03G0243700	3.28753
OS01G0167700	3.28694
OS12G0264800	3.28608
OS01G0292700	3.28581
OS08G0332700	3.28456
OS08G0429800	3.28455
OS11G0425300	3.28442
OS06G0543400	3.28338
OS04G0583600	3.28329
OS01G0259400	3.28299
OS06G0320500	3.28061
OS04G0658300	3.27919
OS01G0716800	3.27798
OS11G0153400	3.27731
OS02G0193200	3.27687
OS02G0152900	3.27638
OS06G0112000	3.27543
OS08G0544400	3.27482
OS04G0407850	3.2745
OS02G0646500	3.2737
OS10G0550800	3.27358
OS04G0416700	3.27312
OS01G0958200	3.27311
OS12G0259800	3.27232
OS04G0127300	3.2711
OS04G0523600	3.27055
OS03G0221200	3.26874
OS09G0481200	3.26864
OS12G0258700	3.26823
OS11G0489250	3.26784
OS02G0206100	3.26718
OS02G0831400	3.26369
OS06G0652250	3.26321
OS09G0442400	3.26247
OS02G0693400	3.26221
OS10G0118200	3.26084
OS04G0408600	3.26024
OS05G0518300	3.25824
OS07G0188266	3.25695
OS02G0773500	3.25344
OS05G0404000	3.25303
OS06G0191800	3.25285
OS06G0638200	3.25217
OS09G0436800	3.25077
OS12G0171250	3.24865
OS03G0769100	3.24793
OS02G0538000	3.24633
OS10G0553300	3.24609
OS09G0275400	3.24497
OS08G0113000	3.24223
OS09G0423902	3.24157
OS07G0659500	3.24153
OS02G0570400	3.24118
OS08G0359000	3.24077
OS06G0155400	3.23938
OS02G0148050	3.23666
OS01G0833000	3.23516
OS03G0850400	3.23322
OS12G0225900	3.23269
OS03G0287100	3.23156
OS10G0512500	3.23063
OS05G0527800	3.23045
OS04G0530200	3.22713
OS12G0510750	3.22493
OS05G0217800	3.22413
OS01G0810100	3.22405
OS02G0207100	3.22404
OS07G0577600	3.22387
OS07G0462200	3.22268
OS05G0397900	3.22229
OS06G0670100	3.22163
OS01G0800500	3.22153
OS02G0774200	3.2215
OS02G0529700	3.21866
OS03G0264800	3.21759
OS07G0187400	3.21755
OS10G0457400	3.21727
OS01G0884800	3.21702
OS12G0189400	3.21629
OS01G0115600	3.21333
OS10G0138150	3.21242
OS05G0590300	3.21065
OS09G0560850	3.20991
OS11G0131100	3.20872
OS06G0147300	3.20794
OS07G0491900	3.20744
OS05G0105000	3.20447
OS11G0664800	3.20388
OS09G0487200	3.20352
OS03G0133000	3.20308
OS05G0594500	3.20237
OS06G0168600	3.20144
OS05G0480000	3.20133
OS02G0138000	3.20084
OS07G0691200	3.20067
OS07G0580900	3.2001
OS12G0616600	3.19936
OS07G0572400	3.19827
OS04G0423100	3.19824
OS07G0634400	3.19803
OS07G0635500	3.19769
OS03G0336000	3.19442
OS05G0566400	3.19379
OS03G0815332	3.19319
OS03G0363500	3.18962
OS03G0371400	3.18961
OS06G0192100	3.18851
OS04G0544400	3.18668
OS10G0556200	3.18639
OS01G0765500	3.18431
OS05G0582450	3.18309
OS06G0318800	3.18269
OS10G0561250	3.18216
OS03G0587200	3.18128
OS04G0657500	3.17735
OS06G0729000	3.17585
OS02G0699700	3.17503
OS11G0707000	3.17432
OS07G0100200	3.17411
OS10G0522500	3.1725
OS08G0163300	3.17165
OS05G0200400	3.17162
OS02G0617100	3.16887
OS01G0599550	3.16805
OS08G0557400	3.16548
OS01G0682500	3.16516
OS06G0367100	3.16433
OS06G0593200	3.16429
OS07G0121200	3.16376
OS04G0120100	3.16246
OS06G0131300	3.16172
OS06G0239100	3.15974
OS01G0151200	3.15928
OS02G0197200	3.15731
OS08G0242700	3.1572
OS01G0221700	3.15572
OS06G0332800	3.15562
OS01G0734800	3.15558
OS09G0454600	3.15512
OS04G0610500	3.15465
OS06G0612951	3.15452
OS02G0166200	3.15446
OS12G0621700	3.15333
OS02G0134000	3.15282
OS03G0319050	3.15173
OS11G0654100	3.14949
OS01G0929100	3.14853
OS11G0153450	3.14713
OS04G0372700	3.14466
OS09G0326100	3.14399
OS02G0678200	3.14165
OS06G0228500	3.14153
OS04G0414700	3.13978
OS03G0607600	3.13944
OS03G0299200	3.13935
OS02G0158100	3.13934
OS05G0272400	3.13859
OS06G0245800	3.13838
OS09G0400500	3.1363
OS05G0482700	3.13503
OS02G0462401	3.13496
OS08G0544250	3.13474
OS08G0546100	3.13413
OS02G0106300	3.13088
OS11G0696200	3.12976
OS07G0566150	3.12877
OS01G0134900	3.12806
OS08G0421100	3.12789
OS02G0589700	3.12686
OS09G0461900	3.12605
OS01G0843300	3.12457
OS04G0604300	3.12379
OS02G0634500	3.12294
OS02G0203000	3.1224
OS04G0684900	3.1213
OS02G0797400	3.12129
OS11G0270700	3.12012
OS04G0538100	3.11908
OS05G0516800	3.11835
OS05G0155050	3.11817
OS06G0127900	3.11734
OS01G0705300	3.11712
OS01G0286600	3.11661
OS02G0815300	3.11632
OS01G0922700	3.11617
OS06G0694200	3.11564
OS02G0498600	3.11562
OS01G0645000	3.1156
OS03G0437200	3.11554
OS06G0569500	3.11524
OS09G0423300	3.11374
OS09G0469950	3.11231
OS03G0386800	3.11207
OS03G0281100	3.11143
OS01G0971600	3.10874
OS01G0880800	3.1072
OS11G0694125	3.10675
OS12G0629300	3.10665
OS10G0474800	3.1056
OS08G0125250	3.10556
OS07G0435300	3.10543
OS01G0636500	3.10515
OS07G0588100	3.1048
OS06G0156600	3.10078
OS10G0438500	3.09816
OS10G0528300	3.09687
OS05G0588900	3.09549
OS07G0533900	3.09498
OS04G0644400	3.09309
OS06G0281400	3.09284
OS03G0685100	3.09278
OS12G0175500	3.09242
OS02G0666700	3.09219
OS10G0496900	3.08856
OS02G0566300	3.08603
OS11G0145700	3.08381
OS01G0190500	3.08359
OS11G0107400	3.08343
OS12G0438300	3.08285
OS03G0679700	3.08151
OS03G0595300	3.08023
OS06G0146250	3.07978
OS01G0332500	3.07924
OS09G0383300	3.07879
OS05G0226300	3.07865
OS02G0759400	3.07847
OS06G0729400	3.07825
OS03G0618366	3.07752
OS12G0181500	3.07687
OS10G0519300	3.07622
OS01G0891300	3.0758
OS01G0775100	3.07455
OS10G0391400	3.07418
OS08G0556900	3.07308
OS02G0628200	3.07234
OS01G0130200	3.07227
OS01G0164650	3.07146
OS11G0462100	3.07106
OS01G0794100	3.06978
OS04G0476400	3.06963
OS02G0629266	3.06939
OS05G0556400	3.06783
OS03G0110900	3.06671
OS12G0104300	3.06655
OS07G0249900	3.06528
OS12G0638300	3.06479
OS01G0656200	3.06376
OS02G0206550	3.06258
OS08G0520000	3.06238
OS06G0231100	3.0614
OS02G0625500	3.06135
OS05G0575000	3.06039
OS02G0829800	3.05877
OS11G0104400	3.05731
OS06G0683400	3.05664
OS01G0115700	3.0562
OS10G0545500	3.05587
OS03G0271100	3.05585
OS01G0958100	3.05446
OS04G0627400	3.05399
OS07G0606800	3.05368
OS07G0658600	3.0532
OS03G0398250	3.05247
OS05G0490800	3.05238
OS04G0301500	3.05216
OS07G0103500	3.05036
OS11G0556400	3.04842
OS06G0257450	3.04802
OS06G0574601	3.04791
OS01G0284700	3.0465
OS10G0573000	3.04347
OS11G0550800	3.04335
OS09G0250700	3.04253
OS03G0729700	3.04122
OS02G0160800	3.04057
OS07G0510100	3.03909
OS10G0418100	3.03817
OS06G0539400	3.03778
OS03G0638000	3.03766
OS02G0533200	3.03751
OS05G0215000	3.03708
OS03G0301200	3.03692
OS03G0178400	3.03691
OS01G0813700	3.03684
OS01G0106900	3.03443
OS03G0637600	3.03429
OS11G0661600	3.03257
OS10G0145200	3.03146
OS03G0252100	3.03042
OS06G0499550	3.03031
OS12G0564100	3.03025
OS04G0349700	3.03012
OS07G0590700	3.02971
OS09G0438100	3.02835
OS07G0464600	3.02721
EPlOSAG00000010979	3.02541
OS01G0735900	3.0254
OS03G0109800	3.02538
OS06G0610800	3.02468
OS01G0101200	3.02322
OS05G0159400	3.02277
OS12G0441300	3.02179
OS10G0422800	3.02074
OS02G0625100	3.02068
OS10G0392500	3.01956
OS02G0816200	3.01659
OS12G0514000	3.01538
OS06G0247101	3.01497
OS05G0565400	3.0137
OS03G0227400	3.01245
OS09G0540400	3.01219
OS01G0591000	3.01123
OS04G0666800	3.01048
OS07G0590600	3.01018
OS01G0253400	3.00969
OS06G0149166	3.00844
OS02G0681200	3.00616
OS01G0805500	3.00511
OS07G0628600	3.004
OS02G0207400	3.00348
OS08G0375400	3.00189
OS12G0150200	3.00159
OS02G0668100	3.00147
OS02G0255801	3.00087
OS09G0259200	3.0008
OS12G0170300	2.99934
OS10G0484300	2.99891
OS05G0131100	2.99875
EPlOSAG00000030877	2.99851
OS02G0736900	2.99835
OS03G0338000	2.99811
OS04G0375900	2.99647
OS07G0409200	2.99444
OS02G0299200	2.99415
OS03G0851700	2.99066
OS01G0942200	2.99045
OS02G0170000	2.98996
EPlOSAG00000024200	2.98929
OS01G0197700	2.98737
OS04G0553650	2.98678
OS03G0151850	2.98602
OS05G0514350	2.98422
OS09G0395600	2.98401
OS08G0531000	2.98327
OS07G0421866	2.98173
OS05G0499800	2.97978
OS06G0255001	2.97938
OS04G0447100	2.979
OS11G0539200	2.97884
OS03G0370000	2.97882
OS09G0466300	2.9786
OS04G0686500	2.97711
OS03G0730000	2.97702
OS04G0448900	2.97608
OS04G0586000	2.9749
OS04G0433900	2.97272
OS01G0555100	2.97228
OS01G0589800	2.97038
OS01G0901550	2.97001
OS03G0452801	2.96969
OS09G0125900	2.96941
OS04G0430200	2.96854
OS04G0551700	2.96787
OS03G0116300	2.96566
OS09G0494200	2.96531
OS02G0730900	2.96403
OS05G0555300	2.95869
OS11G0586300	2.95852
OS05G0215300	2.95572
OS04G0185100	2.9547
OS06G0557700	2.95419
OS05G0176100	2.9529
OS08G0296900	2.95284
OS06G0264800	2.95276
OS05G0227100	2.95257
OS02G0574600	2.95152
OS04G0614650	2.95101
OS02G0816100	2.94995
OS08G0392100	2.94986
OS12G0299600	2.94883
OS05G0160800	2.94659
OS05G0566300	2.94615
OS01G0382000	2.9456
OS02G0188500	2.94552
OS08G0156100	2.94464
OS01G0306800	2.94422
OS08G0510800	2.94209
OS01G0367900	2.94124
OS07G0105600	2.93988
OS10G0554900	2.93981
OS03G0327100	2.93859
OS05G0563550	2.93854
OS08G0391800	2.93829
OS01G0588900	2.93769
OS02G0462300	2.93572
OS12G0189700	2.93509
OS07G0123500	2.93504
OS05G0442550	2.93456
OS09G0567500	2.9327
OS09G0412300	2.93253
OS06G0231350	2.93248
OS01G0168800	2.93084
OS02G0652600	2.93042
OS08G0447900	2.92859
OS08G0382400	2.92785
OS02G0307800	2.92751
OS09G0449650	2.92719
OS06G0493600	2.92653
OS02G0684500	2.92534
OS09G0327400	2.92491
OS03G0764100	2.92415
OS07G0437500	2.92369
OS03G0310900	2.92303
OS01G0357200	2.92095
OS01G0949900	2.91982
EPlOSAG00000034999	2.91974
OS04G0650000	2.919
OS07G0421932	2.91795
OS09G0111100	2.91564
OS10G0503250	2.91559
OS01G0749200	2.91434
OS03G0737300	2.91294
OS05G0555450	2.91265
OS12G0178200	2.91135
OS03G0188500	2.90878
OS06G0247000	2.90854
OS04G0372750	2.90835
OS09G0554000	2.90807
OS02G0164800	2.90793
OS10G0528400	2.90589
OS03G0118600	2.90446
OS01G0801100	2.90294
OS08G0192100	2.90231
OS09G0385700	2.90158
OS05G0435800	2.90125
OS07G0274700	2.89945
OS12G0117850	2.89928
OS01G0279700	2.89927
OS03G0738400	2.8991
OS11G0180600	2.89851
OS03G0819600	2.89694
OS10G0200700	2.89676
OS07G0576000	2.89412
OS10G0478100	2.89195
OS10G0418000	2.89109
OS01G0379101	2.88962
OS08G0130400	2.88828
OS01G0217900	2.88692
OS02G0131050	2.88469
OS01G0627933	2.88436
OS05G0476200	2.88422
OS03G0287750	2.88396
OS01G0508500	2.8828
OS07G0409400	2.8824
OS04G0379800	2.87678
OS01G0743400	2.87588
OS11G0153700	2.87464
OS01G0221800	2.87462
OS03G0351200	2.87271
OS11G0100151	2.87131
OS05G0158500	2.87108
OS11G0629400	2.87104
OS07G0406800	2.8702
OS04G0650366	2.86983
OS04G0486500	2.86487
OS05G0584950	2.8639
OS01G0847700	2.86321
OS04G0465600	2.86168
OS05G0304600	2.86156
OS10G0562900	2.8599
OS01G0252600	2.85939
OS04G0671300	2.85891
OS02G0817900	2.85801
OS01G0826400	2.85723
OS06G0543500	2.85629
OS12G0226066	2.85548
OS05G0333600	2.8547
OS08G0432500	2.85447
OS04G0457100	2.85434
OS05G0574400	2.85428
OS11G0114150	2.85414
OS04G0676100	2.85258
OS09G0565200	2.85154
OS01G0901500	2.84831
OS01G0558825	2.84827
OS02G0810500	2.84775
OS03G0294100	2.84745
OS05G0477100	2.84636
OS01G0905200	2.84612
OS12G0420400	2.84581
OS06G0273200	2.84417
OS01G0307500	2.8441
OS12G0156866	2.84391
OS08G0434000	2.84148
OS07G0626800	2.84144
OS01G0868400	2.84143
OS05G0163300	2.8398
OS05G0538250	2.83923
OS01G0170051	2.83891
OS01G0616300	2.83815
OS06G0187000	2.83787
OS12G0454600	2.83761
OS06G0214800	2.83627
OS01G0939450	2.83604
OS03G0387300	2.83515
OS07G0457550	2.83504
OS05G0318600	2.83458
OS06G0683200	2.83374
OS02G0778400	2.83347
OS12G0208900	2.83302
OS01G0113650	2.83219
OS02G0261000	2.83127
OS02G0829100	2.83044
OS10G0405500	2.83028
OS03G0212400	2.8291
OS07G0604800	2.82869
OS06G0232650	2.82773
OS03G0587000	2.82601
OS01G0966200	2.82577
OS12G0208950	2.82469
OS07G0607500	2.82388
OS11G0167500	2.82162
OS05G0119850	2.81872
OS05G0499400	2.81844
OS01G0593200	2.8184
OS01G0854000	2.81774
OS01G0369200	2.81761
OS02G0130200	2.8165
OS01G0636400	2.81529
OS12G0516200	2.81462
OS07G0178950	2.81449
OS09G0485800	2.81395
OS09G0567300	2.81265
OS09G0542600	2.81254
OS01G0848300	2.81226
OS11G0499600	2.8109
OS09G0539400	2.80874
OS07G0582400	2.80661
OS05G0551801	2.80653
OS01G0205300	2.80584
OS03G0245700	2.80481
OS06G0245900	2.80257
OS01G0216000	2.80063
OS04G0662700	2.80037
OS03G0708500	2.80014
OS07G0601000	2.79996
OS02G0589450	2.79954
OS04G0514301	2.79933
EPlOSAG00000043606	2.79846
OS02G0771100	2.79831
OS03G0827700	2.79754
OS05G0488600	2.79651
OS01G0759900	2.79538
OS04G0671500	2.79531
OS01G0112201	2.79468
OS02G0178500	2.79368
OS08G0157500	2.79365
OS08G0106300	2.79302
OS12G0548100	2.79148
OS05G0395400	2.79107
OS05G0382000	2.79059
OS05G0102600	2.79046
OS01G0618400	2.78986
OS02G0804500	2.78956
OS12G0123800	2.78894
OS02G0816600	2.78866
OS07G0503500	2.78771
OS02G0750200	2.78715
OS01G0800900	2.78649
OS03G0315800	2.78611
OS07G0275100	2.78471
OS03G0788600	2.78421
OS11G0128932	2.78325
OS06G0581300	2.78306
OS12G0190000	2.78277
OS10G0389300	2.78204
OS02G0613900	2.7809
OS02G0175400	2.78052
OS03G0202001	2.77974
OS05G0409400	2.77963
OS12G0204500	2.77778
OS01G0760900	2.77774
OS03G0314750	2.7773
OS06G0160600	2.77705
OS01G0612900	2.77656
OS04G0648950	2.77647
OS10G0183500	2.77564
OS03G0821150	2.77479
EPlOSAG00000012578	2.77455
OS05G0296530	2.77278
OS09G0517825	2.77239
OS08G0421800	2.77192
OS02G0595100	2.77083
OS07G0412100	2.77007
OS01G0164600	2.76918
OS04G0675400	2.76858
EPlOSAG00000018148	2.76542
OS03G0284900	2.76481
OS06G0281501	2.76455
OS04G0540600	2.76285
OS05G0455400	2.76262
OS09G0502950	2.76121
OS11G0540600	2.76041
OS01G0720400	2.75882
OS01G0695700	2.75815
OS07G0578125	2.75781
OS05G0226900	2.75697
OS04G0337500	2.75694
OS05G0404400	2.75675
OS07G0223001	2.7563
OS11G0134700	2.75548
OS03G0651950	2.75471
OS02G0761400	2.75448
OS02G0506600	2.75273
OS12G0188700	2.75186
OS11G0432400	2.7497
OS01G0606000	2.74828
OS09G0530000	2.74824
OS03G0786250	2.74804
OS01G0254300	2.74603
OS12G0174700	2.74379
OS05G0583950	2.74378
OS02G0214500	2.74372
OS04G0351333	2.74316
OS05G0104650	2.7425
OS05G0493100	2.742
OS09G0439500	2.74051
OS09G0483150	2.74005
OS03G0425000	2.73976
OS08G0520900	2.73936
OS07G0119800	2.73785
OS03G0169100	2.73671
OS01G0534700	2.73636
OS05G0543600	2.7362
OS03G0243900	2.73522
OS06G0318600	2.73384
OS08G0445000	2.73301
OS07G0614850	2.733
OS04G0486800	2.73266
OS08G0113100	2.73234
OS06G0166200	2.73231
OS01G0168200	2.73089
OS06G0108900	2.73001
OS02G0594900	2.72966
OS05G0341450	2.7296
OS04G0464800	2.72816
OS11G0543900	2.72728
OS03G0815400	2.72707
OS02G0125700	2.7269
OS02G0702000	2.72685
OS01G0299100	2.72606
OS07G0645300	2.72595
OS09G0249900	2.72589
OS03G0596101	2.72553
OS01G0881450	2.72529
OS02G0264800	2.72519
OS03G0798300	2.72438
OS06G0593800	2.7242
OS09G0467200	2.72368
OS01G0581300	2.72317
OS01G0358300	2.72165
OS01G0135700	2.72154
OS04G0367000	2.72069
OS03G0128400	2.71907
OS04G0523650	2.71872
OS01G0235100	2.71638
OS01G0817000	2.71472
OS01G0369700	2.71357
OS01G0278900	2.7124
OS02G0718100	2.71192
OS07G0222900	2.71065
OS07G0509700	2.71061
OS03G0232400	2.71019
OS02G0251900	2.71012
OS06G0114366	2.70919
OS01G0864500	2.70824
OS03G0324650	2.70803
OS02G0530100	2.70796
OS01G0208700	2.70722
OS01G0866500	2.70715
OS03G0302900	2.7064
OS02G0598200	2.70602
OS01G0226250	2.70524
OS02G0828500	2.70495
OS07G0217600	2.7035
OS04G0557000	2.70349
OS12G0628100	2.70183
OS01G0137700	2.70109
OS01G0621300	2.70105
OS03G0859100	2.70099
OS08G0512500	2.70055
OS03G0242300	2.6997
OS02G0739000	2.69894
OS05G0552200	2.69765
OS11G0242500	2.69761
OS10G0190500	2.69723
OS07G0204900	2.69656
OS06G0729650	2.69512
OS03G0685500	2.69455
OS03G0279801	2.69124
OS01G0919800	2.68996
OS03G0832800	2.68933
OS03G0197175	2.68733
OS05G0186601	2.68627
OS09G0532700	2.68608
OS05G0186000	2.68569
OS04G0655300	2.6834
OS02G0529900	2.68327
OS02G0788500	2.68319
OS07G0106000	2.68277
OS09G0407700	2.68271
OS12G0102700	2.68215
OS01G0505866	2.68178
OS12G0117400	2.68161
EPlOSAG00000010043	2.68063
EPlOSAG00000025983	2.68049
OS01G0637800	2.68047
OS08G0511400	2.68018
OS12G0515300	2.67988
OS05G0386700	2.67968
OS03G0265400	2.67911
OS07G0675100	2.67864
OS01G0550800	2.67642
OS12G0559000	2.67589
OS07G0252400	2.67424
OS02G0731700	2.67332
OS02G0727966	2.67288
OS10G0150800	2.67287
OS02G0638300	2.67148
OS04G0209300	2.67067
OS10G0567000	2.67028
OS03G0841900	2.66794
[truncated: 5,432 more rows]

## Sheet: Light-downregulated
Supplementary Table 3: Differentially expressed genes under light conditions
Light downregulated genes	log2PostFC
OS01G0644500	-9.86586
OS11G0106550	-9.23736
OS02G0586900	-8.73947
OS07G0190600	-8.39659
OS03G0826900	-8.27774
OS05G0560900	-8.08891
OS04G0609525	-7.80391
OS11G0634350	-7.6877
OS02G0782500	-7.52103
OS08G0564400	-7.38309
OS03G0278333	-7.33947
OS01G0239150	-7.3235
OS02G0730000	-7.19913
OS11G0255300	-7.17445
OS06G0197575	-7.17083
OS03G0244200	-7.15334
OS01G0348800	-6.81134
OS03G0341600	-6.70545
OS05G0298300	-6.66554
OS02G0609000	-6.66418
OS01G0883850	-6.64669
OS10G0515100	-6.61208
OS09G0503850	-6.58913
OS04G0108101	-6.58034
OS03G0397550	-6.56599
OS03G0311000	-6.48181
OS02G0217666	-6.41244
OS01G0136000	-6.30884
OS06G0722201	-6.29546
OS06G0722600	-6.29546
OS02G0656550	-6.29139
OS11G0168250	-6.27109
OS10G0542100	-6.26919
OS01G0124401	-6.25223
OS03G0560200	-6.23277
OS05G0117300	-6.21453
OS10G0443800	-6.17491
OS01G0256500	-6.13031
OS06G0497275	-6.1107
OS12G0552400	-6.03925
OS06G0336150	-5.93463
OS01G0186400	-5.89623
OS07G0679050	-5.89295
OS02G0702351	-5.88919
OS01G0199950	-5.87163
OS01G0229800	-5.86887
OS04G0107900	-5.85883
OS09G0479900	-5.85412
EPlOSAG00000016589	-5.82155
EPlOSAG00000040884	-5.80762
OS10G0109600	-5.77313
OS11G0149200	-5.76831
OS07G0188700	-5.73088
OS03G0280400	-5.70694
OS02G0257200	-5.70053
OS03G0749650	-5.69133
OS05G0195101	-5.68385
OS11G0444700	-5.67126
OS10G0492600	-5.65205
OS06G0264200	-5.64343
OS03G0737701	-5.6232
OS01G0950866	-5.62314
OS08G0529000	-5.61638
OS06G0149700	-5.61492
OS05G0195200	-5.60622
OS08G0444440	-5.5801
OS06G0497350	-5.56835
OS06G0594300	-5.55194
OS01G0368700	-5.51766
OS05G0460350	-5.51468
OS05G0355450	-5.50986
OS02G0175850	-5.50557
OS01G0764800	-5.49245
OS03G0432100	-5.48266
OS01G0525350	-5.48167
OS03G0334050	-5.45024
OS10G0456000	-5.44248
OS02G0578201	-5.42636
OS12G0218100	-5.41932
OS03G0405200	-5.40635
OS11G0142101	-5.40497
OS02G0550850	-5.40038
OS01G0910800	-5.39681
OS08G0130700	-5.39002
OS12G0573900	-5.38195
EPlOSAG00000016641	-5.38062
OS04G0445100	-5.37746
OS01G0267050	-5.34957
OS08G0395700	-5.32135
OS05G0125250	-5.28799
OS03G0218500	-5.28492
OS03G0266300	-5.28333
OS03G0245800	-5.21495
OS02G0161900	-5.2148
OS03G0561283	-5.18081
OS06G0514800	-5.15103
OS05G0562200	-5.14343
OS10G0552600	-5.123
OS01G0954100	-5.11145
OS02G0199800	-5.10304
EPlOSAG00000013409	-5.08403
OS04G0362375	-5.01021
OS01G0187200	-5.00458
OS04G0643800	-4.98151
OS12G0512000	-4.97521
OS02G0649300	-4.94836
OS12G0148700	-4.93215
EPlOSAG00000025431	-4.92836
OS03G0648450	-4.91671
OS03G0305100	-4.90707
OS06G0302000	-4.90601
EPlOSAG00000042196	-4.90341
OS06G0713000	-4.89503
OS06G0300333	-4.87448
OS08G0518800	-4.87266
OS03G0175800	-4.86529
OS09G0109600	-4.86178
OS01G0654400	-4.82944
OS08G0398500	-4.82612
OS02G0259900	-4.8017
OS03G0834300	-4.79995
EPlOSAG00000019248	-4.78298
OS02G0465900	-4.7611
OS09G0246300	-4.73121
OS06G0129100	-4.72124
OS08G0496100	-4.71911
EPlOSAG00000012264	-4.71397
OS05G0402900	-4.70493
OS09G0135100	-4.69911
OS07G0147550	-4.66804
OS02G0771500	-4.65335
OS01G0391100	-4.65121
OS06G0142200	-4.64691
OS07G0147500	-4.63774
EPlOSAG00000040598	-4.63262
OS08G0426900	-4.63185
OS04G0275950	-4.63048
OS08G0235183	-4.60568
OS10G0516900	-4.6004
OS10G0329900	-4.60005
OS01G0681650	-4.58136
OS04G0551600	-4.57514
OS12G0428000	-4.56088
OS07G0664600	-4.54943
OS01G0681600	-4.53003
OS09G0114700	-4.52884
OS11G0239200	-4.51093
OS01G0794400	-4.50631
OS06G0335900	-4.50327
OS06G0349800	-4.50312
OS06G0114651	-4.4973
OS07G0209100	-4.48967
OS06G0498800	-4.48548
OS05G0576500	-4.47881
OS01G0266800	-4.47578
OS04G0480801	-4.45876
OS04G0674700	-4.44772
OS06G0497200	-4.44446
OS11G0701800	-4.4436
OS10G0470100	-4.43946
OS08G0189200	-4.40924
OS03G0607200	-4.40826
EPlOSAG00000035510	-4.38478
EPlOSAG00000035621	-4.38478
EPlOSAG00000035732	-4.38478
EPlOSAG00000035843	-4.38478
EPlOSAG00000035954	-4.38478
EPlOSAG00000036066	-4.38478
OS03G0199500	-4.38068
OS03G0826800	-4.37734
OS05G0324650	-4.36256
OS10G0572300	-4.36199
OS03G0817300	-4.35817
OS03G0305150	-4.35258
EPlOSAG00000019888	-4.34861
EPlOSAG00000019899	-4.34861
EPlOSAG00000019910	-4.34861
EPlOSAG00000019921	-4.34861
EPlOSAG00000019932	-4.34861
OS05G0516550	-4.34783
EPlOSAG00000045535	-4.34549
OS02G0259850	-4.32631
OS08G0518900	-4.32541
OS03G0124500	-4.3237
OS07G0124900	-4.31524
OS07G0125500	-4.31524
OS07G0126301	-4.31524
OS11G0535525	-4.31284
OS04G0682051	-4.31242
OS11G0505300	-4.30817
OS01G0846150	-4.30592
OS01G0337180	-4.30401
OS02G0498666	-4.29778
OS10G0558725	-4.2946
OS06G0725000	-4.28986
OS01G0318400	-4.28133
OS03G0803066	-4.27567
OS03G0291500	-4.26742
OS08G0539400	-4.25764
OS05G0198950	-4.25603
OS09G0451266	-4.23254
OS06G0529900	-4.21968
EPlOSAG00000049475	-4.21813
OS04G0684100	-4.2102
OS04G0387300	-4.20989
OS07G0597100	-4.20118
OS02G0180800	-4.1993
OS06G0714432	-4.19841
OS11G0181200	-4.19355
OS10G0517050	-4.19037
OS01G0773350	-4.18952
OS01G0184200	-4.17609
OS11G0440866	-4.16586
OS03G0205800	-4.15849
OS10G0546400	-4.1517
OS04G0589800	-4.14097
OS05G0381400	-4.128
OS06G0695400	-4.12697
OS06G0335975	-4.11461
OS05G0355400	-4.11231
OS07G0568700	-4.10065
OS08G0440300	-4.09842
OS05G0491200	-4.09575
OS04G0323800	-4.09447
OS05G0245700	-4.08848
OS03G0603200	-4.08759
OS02G0122100	-4.08369
OS11G0256900	-4.07875
OS04G0573900	-4.0774
OS10G0546100	-4.07171
EPlOSAG00000024434	-4.06932
OS01G0120700	-4.06831
OS02G0555300	-4.06369
OS06G0142300	-4.06154
OS03G0141800	-4.06048
OS03G0750000	-4.05102
OS11G0533400	-4.04172
OS03G0160000	-4.04113
OS12G0637800	-4.04043
OS03G0348900	-4.04043
OS03G0764300	-4.03943
OS03G0638250	-4.03842
OS12G0506700	-4.03198
OS03G0198600	-4.02459
OS10G0456100	-4.01306
OS10G0403800	-4.00908
OS02G0807000	-4.00753
OS05G0554000	-4.00495
OS02G0759800	-4.00103
OS04G0688300	-3.99976
OS02G0136150	-3.99387
OS07G0281000	-3.99111
OS03G0712733	-3.98803
EPlOSAG00000020788	-3.98381
OS03G0416500	-3.98164
OS05G0249500	-3.979
OS10G0492900	-3.97771
OS05G0130100	-3.97647
OS08G0430300	-3.97421
OS09G0482600	-3.9733
OS05G0125400	-3.97027
OS03G0342900	-3.96948
OS01G0883800	-3.96602
OS02G0622500	-3.96043
OS06G0649600	-3.95327
OS02G0682700	-3.9496
OS02G0797100	-3.94912
OS07G0405700	-3.94837
OS11G0151600	-3.94231
OS02G0256500	-3.94146
OS02G0731500	-3.94137
OS03G0219350	-3.9403
OS07G0185200	-3.93003
OS01G0532700	-3.92905
OS08G0158400	-3.91951
OS07G0638300	-3.91619
OS08G0298800	-3.9123
OS11G0126900	-3.91139
OS09G0482400	-3.90943
OS01G0867400	-3.90655
OS03G0220700	-3.90596
OS04G0436400	-3.90561
OS03G0750100	-3.90244
OS02G0253150	-3.89837
OS05G0299000	-3.89081
OS05G0179100	-3.87736
OS01G0176100	-3.86819
OS02G0186200	-3.86705
OS01G0719100	-3.85814
OS03G0189400	-3.85796
OS05G0549800	-3.85774
OS08G0385000	-3.85559
OS04G0462500	-3.85504
OS02G0178600	-3.85195
OS01G0917100	-3.84893
OS07G0597050	-3.83418
OS12G0585300	-3.83033
OS10G0558801	-3.81766
OS12G0255850	-3.81527
OS03G0272900	-3.81397
OS08G0485800	-3.81252
OS12G0573600	-3.81112
OS11G0599101	-3.80743
OS03G0277650	-3.80104
OS04G0661250	-3.79666
OS08G0234050	-3.79113
OS06G0612800	-3.78526
OS08G0493500	-3.77911
OS06G0295900	-3.77842
OS12G0110150	-3.77549
OS07G0155100	-3.77528
OS07G0529800	-3.77499
OS09G0491756	-3.7683
OS06G0201000	-3.76347
OS05G0269100	-3.75902
OS04G0616550	-3.75386
OS03G0353000	-3.74572
OS12G0548501	-3.74217
OS01G0371500	-3.74075
OS03G0755700	-3.7388
OS01G0745850	-3.72543
OS03G0231650	-3.72215
OS09G0437500	-3.71867
OS04G0601500	-3.71386
OS09G0246500	-3.71214
OS03G0300400	-3.69463
OS03G0164300	-3.68997
OS11G0306400	-3.68971
OS01G0851600	-3.68877
OS05G0267900	-3.68583
OS03G0324300	-3.67854
OS08G0486200	-3.67849
OS03G0161600	-3.66659
EPlOSAG00000016924	-3.66202
OS02G0139500	-3.65977
OS09G0509800	-3.65924
OS11G0239900	-3.6572
OS07G0591700	-3.64187
OS03G0182800	-3.64022
OS10G0173000	-3.63741
OS03G0285300	-3.63305
OS05G0489600	-3.62429
OS09G0451400	-3.6191
OS02G0127800	-3.61688
OS11G0659200	-3.61668
OS01G0652300	-3.6085
OS05G0523300	-3.60501
OS03G0794900	-3.604
OS08G0559501	-3.60092
OS07G0507850	-3.59875
OS02G0533800	-3.59059
OS03G0199300	-3.58814
OS01G0720700	-3.58254
OS07G0537900	-3.57908
OS01G0740300	-3.57631
EPlOSAG00000024533	-3.57462
OS10G0550200	-3.57456
OS09G0292900	-3.57436
OS10G0437500	-3.57244
OS03G0109350	-3.56441
OS01G0934900	-3.56115
OS12G0211900	-3.56046
OS03G0356498	-3.54621
EPlOSAG00000047332	-3.54416
OS08G0230600	-3.53458
OS06G0696450	-3.53141
OS01G0259966	-3.52926
OS03G0231600	-3.5284
OS09G0292400	-3.51804
OS01G0318202	-3.51543
OS07G0184500	-3.51441
OS07G0671000	-3.51388
OS01G0686300	-3.51351
OS09G0376400	-3.51096
OS12G0617175	-3.50357
OS03G0648400	-3.50005
OS09G0498200	-3.49549
OS02G0535901	-3.4941
OS04G0493400	-3.49177
OS02G0244650	-3.48936
OS08G0535200	-3.48902
EPlOSAG00000045528	-3.48623
OS12G0639650	-3.48405
OS02G0739650	-3.47778
OS02G0145600	-3.47611
OS12G0288400	-3.47172
OS06G0697200	-3.46857
OS01G0931600	-3.46701
OS10G0365050	-3.4613
OS09G0451133	-3.46112
OS05G0496000	-3.45995
OS05G0171000	-3.45175
OS09G0280750	-3.4508
OS02G0753800	-3.44878
OS08G0422500	-3.44468
OS05G0424300	-3.43821
OS11G0106900	-3.43428
OS01G0641750	-3.42683
OS08G0361300	-3.4267
OS07G0154900	-3.42661
OS05G0541400	-3.42366
OS06G0167500	-3.42069
OS06G0534900	-3.41492
OS01G0588550	-3.4145
OS07G0169600	-3.41423
OS09G0509700	-3.41291
OS11G0524900	-3.41224
OS11G0444900	-3.40986
OS03G0336200	-3.4089
OS01G0652650	-3.40461
OS10G0437550	-3.39616
EPlOSAG00000040472	-3.39398
OS02G0630000	-3.39271
OS03G0259400	-3.39182
OS10G0462200	-3.3861
OS12G0564701	-3.38123
OS01G0918400	-3.37681
OS04G0630100	-3.37503
OS01G0187300	-3.37365
OS12G0637400	-3.37096
OS06G0334400	-3.36775
OS05G0361700	-3.3651
OS02G0626100	-3.35769
OS03G0578300	-3.34923
OS10G0504900	-3.34274
OS04G0493600	-3.34217
OS04G0617050	-3.33815
OS11G0182200	-3.33555
EPlOSAG00000049942	-3.33553
OS01G0652375	-3.33546
OS03G0403400	-3.33517
OS09G0490400	-3.33307
OS11G0602750	-3.33298
OS01G0719125	-3.3325
OS11G0307300	-3.33234
OS08G0435800	-3.33012
OS11G0685100	-3.32883
OS01G0144900	-3.32807
OS04G0494100	-3.32494
OS09G0554200	-3.32238
OS03G0305400	-3.31882
OS05G0314700	-3.31557
OS07G0621600	-3.31375
OS01G0152800	-3.31141
OS03G0151201	-3.31126
OS03G0307850	-3.30353
OS09G0482100	-3.30246
EPlOSAG00000016945	-3.29974
OS06G0246500	-3.29809
OS04G0480700	-3.29519
OS02G0216000	-3.29334
OS06G0711600	-3.29218
OS09G0287000	-3.28656
OS11G0209600	-3.28567
OS05G0467400	-3.28312
OS05G0258400	-3.28123
OS04G0461700	-3.28106
OS01G0652600	-3.28018
OS06G0550266	-3.27933
OS01G0346250	-3.27748
OS05G0151200	-3.2769
OS05G0196200	-3.27599
OS11G0211800	-3.27083
OS07G0414200	-3.26982
OS04G0505400	-3.26889
OS06G0682900	-3.26819
OS10G0343500	-3.26128
OS03G0239300	-3.2609
OS06G0648500	-3.26049
OS05G0172800	-3.25977
OS08G0486867	-3.25861
OS03G0416400	-3.25577
OS03G0626900	-3.25496
EPlOSAG00000049332	-3.25367
OS03G0760000	-3.25174
OS01G0110400	-3.25159
OS03G0666800	-3.2483
OS06G0714800	-3.24692
OS01G0194300	-3.24505
OS07G0598200	-3.23937
EPlOSAG00000003823	-3.23834
OS05G0471116	-3.23658
OS04G0611300	-3.23409
OS04G0667800	-3.23095
OS10G0513900	-3.22704
OS03G0390633	-3.2244
OS03G0379650	-3.21923
OS02G0233200	-3.21813
OS03G0158500	-3.21294
OS07G0173200	-3.21217
OS04G0555300	-3.21159
OS02G0753900	-3.2109
OS05G0533900	-3.20872
OS03G0133850	-3.20143
OS02G0186100	-3.19976
EPlOSAG00000052385	-3.19631
OS04G0466000	-3.19507
OS06G0473800	-3.19385
OS12G0637200	-3.19221
OS03G0689900	-3.19189
OS02G0805100	-3.19177
OS03G0227800	-3.18461
OS10G0370800	-3.17915
OS04G0510900	-3.17835
OS01G0805400	-3.17279
OS08G0196200	-3.16777
OS08G0485700	-3.16713
OS04G0306400	-3.1644
EPlOSAG00000004351	-3.16194
OS04G0480900	-3.161
OS05G0219900	-3.15909
OS11G0430000	-3.15657
OS03G0345100	-3.14653
OS09G0455750	-3.14477
OS05G0461600	-3.13978
OS07G0665000	-3.13915
OS06G0654900	-3.13815
OS05G0125350	-3.13644
OS01G0625300	-3.12803
OS04G0571200	-3.12204
OS11G0514500	-3.1212
OS03G0351800	-3.11968
OS02G0197900	-3.11961
OS11G0605800	-3.11876
OS03G0623100	-3.11787
OS08G0184600	-3.11778
OS04G0549650	-3.1164
OS06G0726200	-3.11387
OS07G0196900	-3.11196
OS11G0206150	-3.10842
OS05G0168800	-3.10667
OS08G0565450	-3.10641
OS07G0507700	-3.10627
OS02G0170500	-3.10592
OS03G0114700	-3.10215
OS04G0472600	-3.09916
OS08G0203800	-3.09879
OS02G0174300	-3.09667
OS01G0176400	-3.09513
OS05G0132400	-3.09386
OS01G0124200	-3.09347
OS04G0674400	-3.09268
OS06G0595900	-3.09037
OS03G0306900	-3.08992
OS07G0542400	-3.08901
OS11G0250000	-3.08742
OS02G0460200	-3.0843
OS11G0608000	-3.08412
OS08G0277300	-3.0824
OS04G0486950	-3.08064
OS03G0594500	-3.07963
OS02G0712600	-3.07958
OS08G0104400	-3.07801
OS02G0644000	-3.07582
OS05G0564000	-3.07409
OS09G0107900	-3.06713
OS10G0470900	-3.06521
OS11G0620150	-3.06494
OS06G0110200	-3.06464
OS03G0827650	-3.06367
OS02G0152200	-3.063
OS01G0175500	-3.06262
OS01G0313600	-3.05921
OS08G0432000	-3.05892
OS04G0106000	-3.0583
OS10G0391500	-3.05829
OS06G0170500	-3.05757
OS03G0702500	-3.05745
OS12G0503000	-3.05312
OS06G0702100	-3.05279
OS01G0202500	-3.05222
OS10G0107600	-3.04653
OS06G0349750	-3.04613
OS01G0910300	-3.04514
OS05G0131900	-3.04432
EPlOSAG00000008516	-3.04003
OS01G0781000	-3.03847
OS10G0537500	-3.03551
OS08G0368777	-3.03376
OS01G0178500	-3.03226
OS01G0137066	-3.03223
OS09G0103150	-3.03121
OS05G0128900	-3.02955
OS04G0173300	-3.02777
OS03G0861200	-3.02718
OS03G0231400	-3.02638
OS04G0659000	-3.02061
OS10G0444400	-3.01918
OS05G0557200	-3.0149
OS08G0397900	-3.0146
OS09G0447300	-3.01038
OS07G0663800	-3.01031
OS03G0285700	-3.00739
EPlOSAG00000009978	-3.00721
OS02G0289500	-3.00576
OS01G0183800	-3.00556
OS10G0361876	-3.00523
OS06G0547400	-3.00384
OS07G0648100	-2.99972
OS04G0659850	-2.99541
OS03G0402000	-2.99347
OS06G0220000	-2.99234
OS05G0163500	-2.99174
OS07G0626700	-2.98988
OS07G0452100	-2.98816
OS04G0608100	-2.98714
OS11G0620100	-2.98622
OS12G0596300	-2.9854
OS08G0400000	-2.98364
OS04G0537800	-2.97891
OS11G0516400	-2.97788
OS03G0277500	-2.97643
OS01G0303800	-2.97545
OS01G0848900	-2.97452
OS12G0581700	-2.97355
OS01G0814700	-2.97221
OS05G0125500	-2.97081
EPlOSAG00000010157	-2.96857
OS06G0526800	-2.96519
OS05G0339300	-2.96512
OS03G0808300	-2.96329
OS02G0627100	-2.96252
OS12G0629700	-2.95822
OS02G0623300	-2.95815
OS04G0634900	-2.95591
OS04G0659800	-2.95323
OS01G0382400	-2.95292
OS11G0703900	-2.95061
OS02G0129700	-2.94875
OS04G0352400	-2.94659
OS09G0451000	-2.94655
OS07G0577900	-2.94356
OS03G0185000	-2.94336
OS02G0260700	-2.94042
OS01G0363500	-2.93914
OS03G0305600	-2.9376
OS01G0777500	-2.93551
OS05G0195000	-2.93548
OS08G0492500	-2.93446
OS05G0515600	-2.93366
OS01G0136100	-2.93157
OS10G0378300	-2.92976
OS01G0719300	-2.92944
OS03G0701100	-2.92766
OS04G0690900	-2.92437
OS05G0112000	-2.92212
OS07G0475900	-2.9219
OS02G0802500	-2.9181
OS02G0801255	-2.91565
OS03G0356414	-2.91507
OS11G0100800	-2.91425
OS02G0741700	-2.91377
OS01G0637300	-2.91115
OS02G0645725	-2.91061
OS08G0130250	-2.90542
OS10G0191300	-2.90406
OS01G0652450	-2.90205
EPlOSAG00000031385	-2.90147
OS04G0206450	-2.90098
OS01G0825800	-2.89805
OS10G0411500	-2.89748
OS05G0349600	-2.89659
OS08G0559400	-2.89503
OS02G0791300	-2.89421
OS01G0230800	-2.89352
OS10G0405300	-2.89271
OS05G0498851	-2.89116
OS01G0827600	-2.89114
OS02G0273050	-2.88968
OS03G0366900	-2.88778
OS04G0437000	-2.8844
OS07G0630900	-2.88382
OS10G0370500	-2.88305
OS02G0122800	-2.88012
OS12G0630200	-2.87979
OS02G0196600	-2.87651
OS01G0733801	-2.87581
OS12G0595500	-2.86863
OS04G0681450	-2.86687
OS01G0817800	-2.86599
OS12G0514600	-2.86554
OS11G0199600	-2.86156
OS06G0724650	-2.86141
OS06G0258900	-2.861
OS09G0514400	-2.861
OS01G0887700	-2.86086
OS11G0291500	-2.86024
OS07G0573450	-2.86008
OS04G0623600	-2.8586
OS10G0564900	-2.85828
OS04G0587500	-2.85687
OS09G0507550	-2.85478
OS12G0569300	-2.85476
OS08G0414700	-2.85448
OS11G0275400	-2.84993
OS02G0775100	-2.84989
OS07G0665100	-2.84975
OS01G0863166	-2.8452
OS06G0728000	-2.84401
OS02G0825650	-2.84175
OS02G0546600	-2.83883
OS02G0484900	-2.83823
OS03G0809900	-2.83532
OS03G0769800	-2.83462
OS08G0161950	-2.8339
OS01G0975300	-2.83384
OS08G0386800	-2.83313
OS09G0387150	-2.83237
OS01G0934700	-2.83201
OS02G0533900	-2.83105
OS06G0166500	-2.82993
OS06G0679200	-2.82978
OS11G0269700	-2.82795
OS09G0416500	-2.82744
OS04G0457300	-2.8264
OS04G0610600	-2.82616
OS03G0340500	-2.82533
OS05G0290300	-2.82447
OS02G0805900	-2.82362
OS08G0374500	-2.82275
OS01G0525700	-2.82267
EPlOSAG00000004379	-2.82259
OS06G0639100	-2.8211
OS08G0431800	-2.818
OS09G0416800	-2.81754
OS04G0535200	-2.817
OS08G0170900	-2.81672
OS05G0182550	-2.81577
OS01G0257300	-2.8148
OS05G0364600	-2.81455
OS02G0291000	-2.81374
OS01G0925200	-2.81368
OS02G0118850	-2.81216
OS12G0548700	-2.80918
OS01G0916400	-2.8081
OS01G0962100	-2.80765
OS06G0220100	-2.8069
OS01G0853700	-2.8063
OS06G0708600	-2.80562
OS07G0561800	-2.80502
OS11G0504000	-2.80432
OS05G0485300	-2.8041
EPlOSAG00000016312	-2.80382
OS02G0134300	-2.80037
OS02G0753700	-2.79847
OS05G0186900	-2.79662
OS05G0451300	-2.79542
OS09G0458800	-2.79521
OS01G0145600	-2.79409
OS06G0704000	-2.7936
OS09G0429350	-2.79338
OS03G0183200	-2.7923
OS01G0172400	-2.79033
OS05G0147650	-2.78954
OS06G0135000	-2.78642
OS01G0153000	-2.78628
OS02G0128400	-2.78514
EPlOSAG00000010737	-2.78513
OS07G0179700	-2.78508
OS10G0505900	-2.78493
OS10G0456800	-2.78381
OS07G0409500	-2.78109
EPlOSAG00000025149	-2.77953
OS08G0200750	-2.77883
OS02G0637200	-2.7788
OS06G0298400	-2.77686
OS02G0720300	-2.77443
EPlOSAG00000049343	-2.77411
OS02G0482200	-2.77304
OS03G0835400	-2.77193
OS04G0685500	-2.77144
OS08G0557800	-2.76974
OS02G0734800	-2.76972
OS02G0743450	-2.76882
OS07G0677100	-2.76843
OS10G0564050	-2.76666
OS10G0102900	-2.76623
OS05G0212250	-2.76547
OS04G0191600	-2.76198
OS11G0601700	-2.75778
OS07G0200700	-2.75671
OS06G0656400	-2.7564
OS06G0606700	-2.75573
OS06G0623600	-2.75393
OS04G0518600	-2.75292
EPlOSAG00000052362	-2.75259
OS02G0719000	-2.75203
OS10G0434801	-2.75122
OS12G0560500	-2.74905
OS07G0593000	-2.74858
OS05G0237200	-2.74813
OS03G0848200	-2.74687
OS08G0535501	-2.74226
OS05G0198700	-2.74149
OS11G0578000	-2.74025
OS07G0613600	-2.73803
OS06G0203500	-2.73779
OS03G0407000	-2.7371
OS02G0185400	-2.73598
OS02G0306600	-2.7357
OS08G0536300	-2.7326
OS09G0545400	-2.73204
OS02G0274000	-2.73055
OS10G0520400	-2.72742
EPlOSAG00000037765	-2.72655
EPlOSAG00000037898	-2.72655
OS05G0108500	-2.72653
OS09G0474800	-2.72608
OS07G0158900	-2.72561
OS01G0867300	-2.72491
EPlOSAG00000011131	-2.72433
OS10G0147300	-2.72124
OS01G0824000	-2.72102
OS01G0181166	-2.72037
OS10G0388600	-2.71945
OS04G0401751	-2.71895
OS11G0585100	-2.71758
OS05G0422900	-2.71075
OS05G0406700	-2.70821
OS04G0373400	-2.70814
OS03G0118450	-2.70707
OS10G0568000	-2.70695
OS11G0178200	-2.70673
OS04G0382250	-2.705
OS01G0124100	-2.70043
OS06G0701700	-2.70003
OS01G0527600	-2.69839
OS02G0125566	-2.69714
OS06G0568101	-2.69651
OS01G0502800	-2.6965
OS10G0141600	-2.6963
OS05G0232566	-2.69628
OS04G0578550	-2.69374
OS12G0504900	-2.69309
OS04G0601200	-2.6922
OS03G0842700	-2.69217
OS01G0594800	-2.69113
OS04G0484900	-2.68892
EPlOSAG00000004209	-2.68773
OS05G0561500	-2.68494
OS07G0516900	-2.68494
EPlOSAG00000039894	-2.68443
OS06G0571300	-2.68439
OS03G0824650	-2.6822
OS12G0123700	-2.68009
OS03G0724700	-2.67934
OS08G0517100	-2.67888
OS02G0107251	-2.6785
OS01G0136050	-2.67677
OS06G0476100	-2.67494
OS03G0356400	-2.67488
OS03G0223900	-2.67469
OS07G0124750	-2.67344
EPlOSAG00000018973	-2.67244
OS01G0783200	-2.66952
OS03G0811900	-2.66937
EPlOSAG00000008632	-2.66738
OS03G0237100	-2.66683
OS02G0241650	-2.66402
OS01G0188400	-2.66331
OS01G0733001	-2.66241
OS06G0166400	-2.66209
OS05G0519700	-2.66063
OS02G0644600	-2.65968
OS01G0944700	-2.6589
OS01G0234900	-2.65856
OS03G0135550	-2.65804
OS03G0340601	-2.65734
OS02G0138500	-2.6559
OS09G0475500	-2.65556
OS01G0566900	-2.65548
OS03G0319100	-2.65493
OS01G0941200	-2.65403
OS04G0444300	-2.64973
OS06G0306600	-2.64947
OS06G0139700	-2.64772
OS01G0185400	-2.64547
OS06G0648200	-2.64501
OS03G0772700	-2.64433
OS01G0588500	-2.64356
OS04G0206300	-2.64325
OS01G0176050	-2.64217
OS03G0752200	-2.64215
OS08G0472800	-2.64212
OS02G0125200	-2.64198
OS04G0665700	-2.64194
OS06G0674800	-2.64183
OS01G0654200	-2.64128
OS04G0136700	-2.64025
EPlOSAG00000016677	-2.63872
OS01G0124650	-2.6367
OS01G0145200	-2.6364
OS11G0427800	-2.63595
EPlOSAG00000047797	-2.63575
OS05G0525900	-2.63498
OS11G0583250	-2.63486
OS03G0407050	-2.63478
OS03G0650700	-2.63412
OS04G0429900	-2.63403
OS12G0416500	-2.63395
OS07G0623000	-2.63167
OS02G0513800	-2.63118
OS01G0931100	-2.62884
OS01G0619900	-2.62725
OS04G0620600	-2.62632
OS01G0620100	-2.62608
OS02G0523650	-2.62585
OS06G0195900	-2.62547
OS01G0947800	-2.62521
OS06G0698748	-2.62476
OS12G0136500	-2.62233
OS03G0801500	-2.62179
EPlOSAG00000052933	-2.62075
OS01G0192000	-2.62048
OS03G0431500	-2.61926
OS03G0146200	-2.61924
OS06G0650600	-2.61776
OS12G0563400	-2.61747
OS03G0277700	-2.61743
OS10G0497900	-2.61354
OS09G0350900	-2.61282
OS03G0803100	-2.6118
EPlOSAG00000004429	-2.61148
OS03G0835300	-2.61025
OS10G0421500	-2.60881
OS01G0839900	-2.6087
OS03G0230000	-2.60833
OS12G0626100	-2.60797
OS01G0144600	-2.60626
OS05G0178300	-2.60465
OS07G0571900	-2.60433
OS07G0660000	-2.60425
OS02G0552400	-2.60273
OS02G0595400	-2.6014
OS01G0184900	-2.60081
OS02G0101000	-2.60076
OS03G0815900	-2.60039
OS03G0794300	-2.60031
OS04G0592500	-2.59931
OS07G0141100	-2.59832
OS05G0134000	-2.59718
EPlOSAG00000051229	-2.59413
OS01G0174900	-2.59357
OS02G0801900	-2.59246
OS02G0699350	-2.59211
EPlOSAG00000040972	-2.59121
OS06G0142900	-2.59019
OS06G0188950	-2.58955
OS07G0538700	-2.58931
OS02G0690000	-2.58634
OS03G0381500	-2.58462
OS02G0537200	-2.58364
OS04G0508500	-2.58328
OS02G0771200	-2.58181
OS03G0374575	-2.58058
OS06G0171800	-2.58007
OS05G0299101	-2.57929
OS02G0674700	-2.57905
OS03G0830900	-2.57864
OS01G0702500	-2.5776
OS03G0855500	-2.57756
OS03G0754200	-2.57536
OS01G0193500	-2.57495
OS02G0817600	-2.57438
OS02G0775050	-2.57401
OS04G0115700	-2.57335
OS04G0530400	-2.57322
OS06G0353400	-2.573
OS07G0650000	-2.57187
OS06G0264650	-2.56987
EPlOSAG00000018334	-2.56981
OS09G0527650	-2.56925
OS01G0125550	-2.56869
OS02G0610600	-2.56839
OS02G0782300	-2.56832
OS03G0318550	-2.56764
OS07G0573400	-2.5676
OS12G0428700	-2.56707
OS06G0207000	-2.56649
OS01G0253500	-2.56591
OS11G0117300	-2.56488
OS04G0465300	-2.56417
OS01G0728700	-2.5613
OS03G0701200	-2.56076
OS06G0341300	-2.56038
OS10G0548200	-2.56029
OS01G0604000	-2.55938
EPlOSAG00000015299	-2.55854
OS11G0549620	-2.55851
OS12G0183250	-2.55849
OS06G0496400	-2.55779
OS07G0669650	-2.55578
OS01G0824700	-2.5554
OS05G0215700	-2.55518
OS12G0113700	-2.55483
OS08G0243866	-2.5542
OS04G0481000	-2.55178
OS01G0185500	-2.55144
OS05G0143700	-2.5508
OS10G0500300	-2.55077
OS04G0452700	-2.55077
OS09G0432700	-2.54923
OS04G0623550	-2.54867
OS12G0632000	-2.54848
EPlOSAG00000016555	-2.5474
OS05G0483801	-2.54465
OS12G0165766	-2.54446
OS06G0668200	-2.5437
OS12G0147200	-2.54358
OS12G0509900	-2.54079
EPlOSAG00000053185	-2.54052
OS12G0170500	-2.53949
OS10G0563550	-2.53933
OS09G0492733	-2.53829
OS12G0182600	-2.53581
OS02G0326500	-2.53502
OS04G0180400	-2.53345
OS01G0248300	-2.53291
OS01G0566701	-2.52984
OS03G0562200	-2.52983
OS04G0668700	-2.52931
OS03G0827600	-2.52832
OS04G0446000	-2.52669
OS02G0208675	-2.52538
OS08G0528900	-2.52483
OS07G0114000	-2.52397
OS03G0760800	-2.52381
OS05G0147116	-2.52342
OS07G0682250	-2.5214
OS05G0399400	-2.52125
OS03G0809700	-2.5197
OS03G0192700	-2.51939
OS03G0338800	-2.51837
OS10G0576600	-2.51756
OS01G0224700	-2.51754
OS01G0109000	-2.51739
OS01G0674450	-2.5161
EPlOSAG00000036522	-2.51454
OS01G0238200	-2.51303
OS04G0456200	-2.51289
OS03G0791800	-2.51188
OS03G0405400	-2.51132
OS02G0310200	-2.51103
OS07G0492500	-2.51072
OS05G0530701	-2.50964
OS01G0900900	-2.50926
OS10G0195000	-2.50671
OS08G0433500	-2.5035
OS05G0514300	-2.5003
OS12G0538800	-2.5001
OS02G0104200	-2.50005
OS12G0632700	-2.49937
OS06G0136900	-2.4986
OS12G0245100	-2.49802
OS02G0699800	-2.49694
OS09G0286600	-2.49629
OS05G0208550	-2.49626
OS04G0326201	-2.49571
OS02G0249200	-2.49542
OS05G0562300	-2.49408
OS03G0570200	-2.49281
OS09G0429000	-2.49215
OS01G0884450	-2.49149
OS11G0524300	-2.4909
OS12G0556900	-2.4909
OS04G0625600	-2.49088
OS08G0535400	-2.48858
OS01G0910900	-2.48856
OS03G0570100	-2.48836
OS02G0166600	-2.48554
OS11G0605900	-2.48494
OS01G0353900	-2.48442
OS04G0453500	-2.48408
OS06G0669100	-2.48257
OS05G0295700	-2.48195
OS12G0495525	-2.48192
OS11G0210700	-2.48169
OS08G0512801	-2.48139
OS06G0574550	-2.48105
OS01G0549500	-2.48058
OS02G0809500	-2.4802
OS02G0637000	-2.47892
OS01G0535400	-2.47883
OS05G0145000	-2.47602
OS04G0693300	-2.47352
OS01G0218350	-2.47271
OS08G0327150	-2.47054
OS04G0659200	-2.47004
OS12G0548401	-2.46923
OS06G0669800	-2.46911
OS03G0843500	-2.46749
OS02G0156100	-2.46483
OS07G0572500	-2.46421
OS04G0581700	-2.46397
OS03G0742900	-2.46292
OS08G0542300	-2.46252
OS06G0661766	-2.46207
OS06G0686700	-2.46184
EPlOSAG00000010480	-2.46129
OS01G0219300	-2.46083
OS02G0169275	-2.4599
OS01G0652000	-2.45962
OS08G0200600	-2.45813
OS05G0550600	-2.45685
OS08G0460650	-2.45523
OS11G0564800	-2.45367
OS05G0431266	-2.45113
OS04G0630500	-2.45105
OS11G0623700	-2.45073
OS10G0561300	-2.45051
OS01G0136800	-2.44966
OS03G0859500	-2.44878
OS07G0535200	-2.44829
OS11G0454300	-2.44781
OS04G0667500	-2.44754
OS05G0361000	-2.44672
OS07G0176600	-2.44608
OS01G0144200	-2.44592
OS04G0488000	-2.44211
OS11G0195600	-2.44204
OS03G0146100	-2.44183
OS01G0798200	-2.44117
OS04G0558700	-2.43928
OS08G0369000	-2.43697
OS04G0489600	-2.4354
OS11G0149400	-2.43517
OS11G0569500	-2.43502
OS09G0453100	-2.43265
OS07G0490600	-2.4314
OS12G0424062	-2.43116
OS12G0228900	-2.4298
OS04G0568950	-2.42901
OS05G0475400	-2.42883
OS01G0812025	-2.42693
OS06G0572400	-2.42634
OS12G0446500	-2.42609
OS03G0235000	-2.42589
OS03G0669300	-2.42557
OS03G0670200	-2.42425
OS05G0549900	-2.42382
OS10G0552800	-2.42288
OS01G0969200	-2.42088
OS01G0937850	-2.42036
OS03G0780600	-2.42027
OS09G0363200	-2.41868
OS02G0591000	-2.41799
OS02G0507600	-2.41737
OS03G0308600	-2.41706
OS07G0684900	-2.41634
OS02G0324300	-2.41608
OS02G0820600	-2.41536
OS09G0380450	-2.41363
OS05G0457200	-2.41344
OS08G0485400	-2.41342
OS05G0439100	-2.41257
OS01G0802200	-2.41249
EPlOSAG00000018315	-2.41241
OS03G0385900	-2.41165
OS07G0143401	-2.41098
OS08G0420700	-2.41016
OS01G0661500	-2.40973
OS07G0190800	-2.40963
OS01G0299500	-2.40905
OS06G0224200	-2.40901
OS09G0444700	-2.40897
OS01G0184700	-2.40889
OS03G0786000	-2.40822
OS08G0260600	-2.40771
OS02G0255500	-2.40758
OS07G0277600	-2.40699
OS09G0513100	-2.40684
OS08G0327100	-2.4055
OS02G0510200	-2.40507
OS12G0539800	-2.4042
OS08G0213400	-2.4038
OS04G0635400	-2.40338
OS02G0824500	-2.40302
OS04G0180500	-2.40233
OS02G0153500	-2.40144
OS10G0107866	-2.4009
OS08G0115200	-2.40051
OS09G0507500	-2.40006
OS11G0660500	-2.39926
OS03G0718800	-2.39797
OS12G0584700	-2.39774
OS01G0966801	-2.39738
OS08G0484633	-2.39579
OS10G0504650	-2.39554
OS08G0123833	-2.39537
OS12G0532500	-2.39505
OS12G0156400	-2.39505
OS11G0303200	-2.39488
OS01G0253300	-2.39483
OS07G0618700	-2.39461
OS08G0189300	-2.39429
OS03G0148800	-2.39341
OS12G0630750	-2.39247
OS03G0617500	-2.39202
OS07G0578333	-2.39046
OS02G0511600	-2.38734
OS01G0877500	-2.38657
OS01G0276600	-2.38641
OS04G0389800	-2.38615
OS04G0521700	-2.38521
OS11G0109900	-2.38387
OS09G0492700	-2.38384
OS08G0399300	-2.38374
EPlOSAG00000000897	-2.38321
OS11G0246900	-2.3824
OS01G0911100	-2.38199
OS07G0425000	-2.3816
OS02G0126000	-2.3814
OS03G0285900	-2.38101
OS03G0115200	-2.38026
OS01G0684800	-2.37985
OS09G0505850	-2.37971
OS11G0153100	-2.37954
OS12G0130300	-2.37754
OS03G0360800	-2.37675
OS01G0806300	-2.37613
OS03G0427100	-2.3761
OS10G0501500	-2.37331
OS06G0663600	-2.37241
OS05G0269000	-2.37221
OS10G0563200	-2.37216
OS02G0471500	-2.37125
EPlOSAG00000049547	-2.37112
OS01G0305200	-2.37105
OS09G0524500	-2.36954
OS03G0136600	-2.36901
OS02G0699000	-2.36888
OS05G0253200	-2.36767
OS11G0701600	-2.36664
EPlOSAG00000018755	-2.3657
OS02G0479700	-2.36523
OS06G0558700	-2.36438
OS03G0337200	-2.36372
OS01G0915000	-2.36359
OS02G0107350	-2.36324
OS05G0223200	-2.36162
OS02G0115801	-2.36148
OS05G0453500	-2.36146
OS05G0197200	-2.35956
OS10G0564800	-2.35422
EPlOSAG00000008547	-2.35367
EPlOSAG00000016664	-2.35316
OS01G0214200	-2.35175
OS04G0582000	-2.35098
OS03G0824200	-2.34938
EPlOSAG00000019247	-2.34933
OS04G0544000	-2.3488
OS09G0487100	-2.34811
OS09G0315800	-2.3481
OS03G0174900	-2.34808
OS08G0328350	-2.34709
OS04G0250200	-2.34665
OS06G0708100	-2.34551
EPlOSAG00000009442	-2.34515
OS02G0818000	-2.34505
OS01G0847250	-2.34327
OS07G0537400	-2.34287
OS12G0571100	-2.34251
OS12G0113600	-2.34148
OS12G0605850	-2.3411
OS12G0267800	-2.34003
OS11G0671000	-2.33917
OS11G0248200	-2.33913
OS02G0702800	-2.3382
OS02G0704966	-2.33711
OS01G0132000	-2.33662
OS08G0428100	-2.33608
OS03G0396900	-2.33606
OS01G0852500	-2.33532
OS01G0514000	-2.33438
OS03G0775500	-2.33304
OS01G0301300	-2.33301
OS10G0462300	-2.33301
EPlOSAG00000003420	-2.33241
OS12G0165700	-2.33206
OS02G0820700	-2.33121
OS03G0167550	-2.33081
OS02G0550650	-2.33071
OS08G0151000	-2.33021
OS07G0668800	-2.32965
OS07G0454200	-2.32919
OS08G0328300	-2.32841
OS01G0556201	-2.32695
OS04G0540500	-2.32602
OS06G0160700	-2.32388
OS02G0525100	-2.32352
OS09G0563225	-2.32113
OS07G0564100	-2.32106
OS12G0172400	-2.31991
OS03G0386000	-2.31718
OS02G0668700	-2.31713
OS03G0146600	-2.31566
OS03G0346200	-2.31504
OS02G0462200	-2.31441
EPlOSAG00000001158	-2.31434
OS04G0165600	-2.31368
OS03G0725800	-2.3134
OS05G0125450	-2.31305
EPlOSAG00000004036	-2.31294
OS09G0513800	-2.31247
OS03G0210450	-2.31202
OS02G0731300	-2.3118
OS06G0688100	-2.3111
OS06G0500100	-2.30988
OS11G0311100	-2.30951
OS10G0419300	-2.30936
OS02G0527600	-2.30866
OS09G0479100	-2.30815
OS01G0665300	-2.30739
OS03G0340001	-2.30647
OS09G0372900	-2.30594
OS09G0569780	-2.30425
OS03G0403600	-2.30333
OS06G0175400	-2.30319
OS05G0389000	-2.30157
OS02G0699150	-2.30063
OS11G0239500	-2.30017
OS10G0183900	-2.29956
OS09G0379600	-2.29947
OS02G0577100	-2.29892
OS01G0360333	-2.29823
OS03G0704200	-2.29772
OS05G0196400	-2.29763
OS12G0478200	-2.29655
OS03G0411800	-2.29641
OS04G0664300	-2.29586
EPlOSAG00000036704	-2.29563
EPlOSAG00000037335	-2.29563
OS08G0156900	-2.29458
OS03G0164901	-2.29429
OS01G0913100	-2.2933
OS10G0396100	-2.2931
OS01G0900200	-2.29301
OS01G0899100	-2.29298
OS01G0566800	-2.29234
OS01G0293000	-2.29219
OS02G0227100	-2.2914
OS05G0560200	-2.29078
OS08G0184700	-2.29014
OS09G0251400	-2.2901
OS05G0378800	-2.28871
OS03G0159800	-2.28793
OS03G0727600	-2.28762
OS06G0542300	-2.28673
OS08G0325267	-2.28506
OS05G0149600	-2.28393
OS05G0538900	-2.28382
OS03G0125600	-2.28312
OS10G0528100	-2.28287
OS03G0184550	-2.28278
OS09G0505000	-2.28094
OS08G0216600	-2.2807
OS03G0729000	-2.28017
OS06G0295700	-2.27993
OS03G0680300	-2.27959
OS06G0300700	-2.27948
OS07G0160300	-2.27947
OS03G0300801	-2.27925
OS08G0126350	-2.27911
OS01G0743100	-2.27843
OS07G0669700	-2.27826
OS08G0550700	-2.27806
OS03G0210000	-2.27765
OS01G0723400	-2.27746
OS01G0329400	-2.27727
OS04G0683850	-2.27712
OS05G0553400	-2.27645
OS06G0347100	-2.27593
OS01G0118350	-2.27494
OS08G0143400	-2.27471
OS10G0169800	-2.27425
OS04G0618600	-2.27413
OS01G0268600	-2.27347
OS05G0121000	-2.273
OS05G0454500	-2.2729
OS04G0503500	-2.27183
OS01G0220500	-2.27115
OS06G0346300	-2.2711
OS03G0824600	-2.27053
OS07G0422100	-2.27004
OS06G0183900	-2.26993
OS02G0725300	-2.26934
OS03G0720500	-2.26895
OS07G0669675	-2.26874
OS08G0437050	-2.26843
OS02G0166950	-2.26833
OS12G0611100	-2.26812
OS04G0435300	-2.26699
OS02G0565100	-2.2663
OS02G0191500	-2.26582
OS01G0881966	-2.26423
OS09G0419100	-2.26403
OS09G0460400	-2.26259
OS06G0328900	-2.26213
OS07G0665200	-2.26115
OS05G0498800	-2.26113
OS08G0524000	-2.25976
OS03G0684300	-2.25963
OS05G0443900	-2.25885
OS03G0143150	-2.25846
OS05G0177100	-2.25846
OS05G0349500	-2.25725
OS02G0265300	-2.25528
OS03G0100900	-2.25484
OS02G0693200	-2.2547
OS06G0647500	-2.25469
OS10G0406600	-2.25434
OS04G0566500	-2.25424
OS07G0694300	-2.25403
OS01G0872500	-2.254
OS04G0500700	-2.25378
OS04G0271000	-2.25231
OS11G0605600	-2.25217
OS10G0524300	-2.25069
OS05G0541200	-2.2501
OS01G0840100	-2.24999
OS03G0757500	-2.24901
OS07G0583000	-2.24883
OS06G0476400	-2.24847
OS06G0238700	-2.24828
OS01G0506200	-2.24673
OS09G0530250	-2.24332
OS05G0440150	-2.24324
OS07G0180000	-2.24285
OS01G0192300	-2.2419
OS03G0355100	-2.24188
OS08G0249400	-2.24129
OS12G0154400	-2.24124
OS04G0440000	-2.24078
OS06G0171900	-2.24052
OS04G0175000	-2.23971
OS10G0558700	-2.23843
OS12G0611150	-2.23694
OS02G0579800	-2.23576
OS05G0466700	-2.23517
OS04G0390700	-2.23463
OS06G0709400	-2.23434
OS05G0149200	-2.23305
OS05G0149800	-2.23274
OS11G0110066	-2.2326
OS02G0255033	-2.23228
OS09G0527100	-2.23225
OS03G0270000	-2.23213
OS02G0317300	-2.23207
OS12G0149800	-2.23137
OS09G0325700	-2.23113
OS05G0437700	-2.23084
OS11G0152400	-2.22968
OS07G0676200	-2.2283
OS01G0203000	-2.22709
OS09G0508401	-2.22654
OS04G0629600	-2.22586
OS02G0537400	-2.22579
OS03G0624300	-2.22545
OS06G0711800	-2.22504
OS04G0524500	-2.22467
OS02G0167300	-2.22455
OS03G0178000	-2.22276
EPlOSAG00000003168	-2.22225
OS09G0517900	-2.22189
OS03G0247200	-2.22138
OS09G0493500	-2.22022
OS04G0511400	-2.22015
OS11G0576400	-2.22011
OS01G0731800	-2.21989
OS05G0178600	-2.2198
OS05G0178900	-2.21974
OS02G0306550	-2.21943
OS03G0240900	-2.21847
OS11G0707300	-2.21782
OS07G0585000	-2.21725
OS04G0389100	-2.21663
OS06G0103300	-2.2164
OS03G0144100	-2.2161
OS04G0568900	-2.21597
OS02G0656500	-2.21595
OS02G0469300	-2.21404
OS11G0452400	-2.21373
OS12G0100100	-2.21206
OS08G0471900	-2.21205
OS01G0507500	-2.21166
OS02G0235600	-2.21163
OS03G0144150	-2.21064
OS10G0558750	-2.21027
OS01G0654450	-2.20944
OS01G0900800	-2.2094
OS03G0860100	-2.20908
EPlOSAG00000044167	-2.20838
OS05G0171200	-2.20812
OS07G0121000	-2.20651
OS07G0686300	-2.20595
OS05G0411300	-2.20489
OS06G0570100	-2.20445
OS02G0279800	-2.20357
OS08G0150600	-2.20312
OS06G0701100	-2.20297
OS06G0130800	-2.20281
OS03G0638800	-2.20281
OS04G0309400	-2.20233
OS05G0408800	-2.20102
OS07G0196300	-2.20094
OS09G0474100	-2.20027
OS07G0198300	-2.19977
OS02G0649000	-2.19777
OS09G0363600	-2.19776
OS05G0594900	-2.19616
OS01G0572300	-2.19607
OS05G0200500	-2.19598
OS10G0371000	-2.19531
OS02G0702300	-2.19229
OS05G0214100	-2.19228
OS09G0381600	-2.19189
OS02G0522700	-2.18963
OS08G0127700	-2.18953
OS01G0232500	-2.18843
OS04G0671800	-2.18804
OS05G0106600	-2.18801
OS02G0301000	-2.18703
OS04G0349300	-2.1851
OS11G0573200	-2.1845
OS06G0703200	-2.18316
OS05G0491000	-2.182
OS04G0623650	-2.18184
OS05G0304200	-2.18053
OS11G0415450	-2.1788
OS11G0559600	-2.17867
OS10G0500350	-2.17866
OS04G0217600	-2.17816
OS04G0610000	-2.17601
OS09G0326850	-2.17579
OS08G0170800	-2.17549
OS02G0668500	-2.17534
OS05G0457000	-2.17512
OS04G0613400	-2.17467
OS06G0119900	-2.17425
OS10G0115600	-2.17407
OS09G0418000	-2.17299
OS07G0535600	-2.17268
OS02G0269200	-2.17244
OS09G0418375	-2.1724
OS12G0500800	-2.17222
OS03G0805400	-2.17221
OS07G0656200	-2.17197
OS03G0264600	-2.17145
OS01G0598900	-2.17141
OS07G0614500	-2.17134
OS04G0619200	-2.17005
OS05G0367400	-2.16979
OS02G0481900	-2.16977
OS03G0670700	-2.16938
OS03G0395900	-2.16915
OS05G0475550	-2.16875
OS11G0559533	-2.16837
OS03G0293400	-2.16625
OS01G0227250	-2.16572
OS11G0308800	-2.16529
OS04G0347800	-2.1643
OS08G0310300	-2.16424
OS05G0554500	-2.16406
OS05G0456100	-2.16307
EPlOSAG00000008517	-2.16299
EPlOSAG00000008518	-2.16299
EPlOSAG00000008519	-2.16299
EPlOSAG00000008520	-2.16299
EPlOSAG00000008521	-2.16299
OS01G0783500	-2.16296
OS02G0532500	-2.16261
OS12G0558366	-2.15995
OS01G0210750	-2.15965
OS11G0502700	-2.15883
OS05G0357800	-2.15872
OS03G0122300	-2.15842
OS04G0616750	-2.15767
OS02G0800600	-2.15764
OS02G0800800	-2.15764
OS01G0530316	-2.15711
OS12G0604000	-2.15541
OS05G0580800	-2.15525
OS06G0102750	-2.15342
OS04G0326300	-2.15268
OS03G0213200	-2.15246
OS02G0755600	-2.15243
OS01G0226700	-2.15134
OS06G0246000	-2.15124
OS08G0113300	-2.15039
OS06G0698785	-2.14979
OS04G0491200	-2.14959
OS03G0231150	-2.14767
OS03G0418600	-2.14721
OS07G0207700	-2.14698
OS09G0569900	-2.1466
OS01G0963300	-2.14558
OS01G0740500	-2.14489
OS12G0168150	-2.1436
OS02G0721600	-2.14338
OS04G0634800	-2.14329
OS02G0462000	-2.14135
OS06G0319133	-2.14082
OS06G0113600	-2.14066
OS02G0733400	-2.13973
OS02G0550900	-2.13966
OS07G0124800	-2.13964
OS11G0265100	-2.13915
OS01G0184050	-2.139
OS06G0129400	-2.13846
OS02G0531450	-2.13842
OS01G0187500	-2.1376
OS02G0655200	-2.13716
OS09G0466100	-2.13641
OS02G0727500	-2.13639
OS11G0533800	-2.13406
OS01G0962500	-2.13294
OS04G0634500	-2.13208
OS05G0360400	-2.13119
OS09G0272600	-2.13107
OS08G0117900	-2.13056
OS08G0320300	-2.13
OS03G0195400	-2.12968
OS10G0447400	-2.12918
OS02G0630300	-2.12915
OS04G0623500	-2.12813
OS05G0482600	-2.12807
OS08G0225100	-2.12798
OS01G0579600	-2.12775
OS06G0634600	-2.12728
OS01G0571700	-2.12633
OS09G0284300	-2.12412
OS02G0795800	-2.12401
OS01G0282251	-2.12379
OS07G0245200	-2.12157
OS03G0638200	-2.12145
OS10G0516000	-2.12073
OS01G0766600	-2.11916
OS06G0514700	-2.11891
OS06G0606100	-2.11891
OS04G0674025	-2.11879
EPlOSAG00000027216	-2.11852
OS06G0206401	-2.11749
OS08G0327700	-2.11653
OS03G0183600	-2.11645
OS07G0642300	-2.11557
OS11G0249900	-2.11521
OS03G0743200	-2.11463
OS09G0248200	-2.11399
OS07G0492300	-2.11359
OS07G0633200	-2.11275
OS02G0227400	-2.11242
OS06G0606000	-2.1121
OS06G0356800	-2.112
OS03G0625800	-2.11192
OS01G0680400	-2.11166
OS07G0606500	-2.11132
OS11G0562100	-2.11121
OS02G0823200	-2.11079
OS07G0670300	-2.10992
OS04G0443700	-2.10616
OS09G0462301	-2.10607
OS03G0333500	-2.10552
OS05G0420000	-2.10477
OS09G0459600	-2.10468
OS06G0676500	-2.10448
OS04G0669800	-2.10426
OS07G0188750	-2.10405
OS02G0182900	-2.10402
OS06G0697000	-2.10377
OS08G0439100	-2.1036
OS05G0448300	-2.10296
OS05G0521500	-2.10279
OS06G0472300	-2.10201
OS04G0379900	-2.10138
OS11G0531300	-2.10078
OS03G0167200	-2.10044
OS06G0647900	-2.09838
OS11G0258900	-2.09819
OS06G0695500	-2.09772
OS11G0163100	-2.09745
OS06G0672700	-2.09708
OS11G0307550	-2.09694
OS09G0507600	-2.09686
OS05G0542600	-2.09682
OS05G0468900	-2.09662
OS01G0884400	-2.09618
OS01G0182500	-2.09558
OS01G0965600	-2.09553
OS01G0817900	-2.09516
OS03G0363200	-2.09403
OS09G0482740	-2.09362
OS03G0839000	-2.09354
OS07G0439000	-2.09307
OS04G0382300	-2.09255
OS02G0530300	-2.09163
OS02G0266200	-2.09139
OS06G0536850	-2.08926
OS01G0857700	-2.08836
OS06G0566850	-2.08775
OS05G0398000	-2.08732
OS06G0565300	-2.08652
OS10G0458700	-2.08482
OS02G0192250	-2.08335
OS04G0635450	-2.08129
OS05G0269500	-2.08106
OS02G0503400	-2.08072
OS12G0623500	-2.08003
EPlOSAG00000002235	-2.07985
OS06G0142500	-2.0797
OS05G0550300	-2.07884
OS02G0210800	-2.07737
OS02G0712700	-2.07725
OS02G0555000	-2.07709
OS03G0674600	-2.07708
OS05G0535300	-2.07671
OS12G0157200	-2.0764
OS09G0476000	-2.07629
OS10G0141500	-2.07575
OS05G0425700	-2.075
OS06G0677400	-2.07485
OS10G0139500	-2.0747
OS05G0244700	-2.07302
OS03G0586600	-2.07169
OS03G0265600	-2.07061
OS05G0583551	-2.06943
OS07G0147600	-2.06911
OS07G0673100	-2.06858
OS12G0416300	-2.06818
OS07G0560300	-2.06766
OS05G0143200	-2.06765
OS12G0572400	-2.06764
OS01G0952600	-2.06591
OS07G0194351	-2.06387
OS07G0644600	-2.06347
OS03G0183000	-2.06337
OS08G0277900	-2.06227
OS06G0247850	-2.06164
OS06G0179400	-2.06133
OS11G0159000	-2.05846
OS08G0480500	-2.05794
OS09G0130300	-2.05744
OS02G0770300	-2.05726
OS12G0498700	-2.05647
OS03G0262400	-2.05639
OS06G0332900	-2.05566
OS03G0205150	-2.05543
OS01G0121100	-2.05356
OS02G0493200	-2.05276
OS03G0325400	-2.05268
OS02G0538900	-2.05254
OS10G0497500	-2.0499
OS02G0771450	-2.04945
OS04G0506800	-2.04935
OS01G0838800	-2.04867
OS12G0597500	-2.04719
OS03G0411100	-2.04618
OS10G0556900	-2.04432
OS06G0114650	-2.04407
OS09G0506900	-2.04301
OS05G0240200	-2.04264
OS06G0717600	-2.0425
OS01G0673300	-2.04235
OS06G0558766	-2.04225
OS10G0136950	-2.04201
OS08G0116400	-2.04167
OS06G0475500	-2.04153
OS01G0933600	-2.04097
OS01G0962200	-2.04066
EPlOSAG00000029914	-2.04062
OS11G0629582	-2.04059
OS01G0223500	-2.04042
OS04G0606200	-2.03961
OS02G0699900	-2.03935
OS11G0250100	-2.03841
OS08G0461000	-2.03767
OS01G0885000	-2.03741
OS02G0142850	-2.03692
OS03G0248300	-2.03669
OS06G0717700	-2.03641
OS04G0688600	-2.0359
OS08G0405700	-2.03571
OS04G0398000	-2.03571
OS07G0537600	-2.0346
OS04G0645700	-2.03312
OS01G0372100	-2.03212
OS03G0314500	-2.03186
OS08G0442400	-2.03136
OS02G0557250	-2.03095
OS04G0306800	-2.03082
OS01G0858350	-2.03048
OS07G0598900	-2.02862
OS08G0371200	-2.02729
OS03G0818300	-2.02724
OS07G0615400	-2.02675
OS04G0413900	-2.02588
OS05G0500900	-2.02537
OS06G0617800	-2.02452
OS10G0412700	-2.02423
OS03G0101000	-2.02392
OS10G0151800	-2.02376
OS08G0100400	-2.02371
OS03G0206100	-2.02365
OS09G0337500	-2.02272
OS01G0694000	-2.02254
OS12G0630100	-2.02186
OS04G0337800	-2.02175
OS01G0666200	-2.02
OS11G0483600	-2.01909
OS11G0611600	-2.01857
OS11G0701000	-2.01793
OS01G0308600	-2.01782
OS06G0708700	-2.01688
OS03G0355300	-2.01601
EPlOSAG00000049691	-2.01598
OS03G0132800	-2.01418
OS12G0572300	-2.01412
OS03G0271400	-2.01381
OS03G0278300	-2.01052
OS01G0267100	-2.01043
OS05G0498700	-2.00998
OS08G0453800	-2.00987
OS04G0548700	-2.00927
OS12G0610250	-2.00769
OS02G0101300	-2.00759
OS05G0173700	-2.00747
OS01G0316600	-2.00704
OS05G0594200	-2.00603
OS10G0413500	-2.00512
OS02G0272900	-2.00478
OS12G0589100	-2.0041
OS07G0459200	-2.00216
OS01G0184800	-2.00208
OS11G0526900	-2.002
OS11G0634200	-2.00173
OS09G0534800	-2.00168
OS06G0336200	-2.00086
OS06G0161100	-2.00079
OS03G0793000	-1.99717
OS07G0543000	-1.99658
OS01G0950900	-1.99636
OS01G0877600	-1.99578
OS07G0239200	-1.99503
OS05G0581900	-1.99421
OS06G0698711	-1.99369
OS07G0535700	-1.99199
OS01G0921600	-1.99122
OS05G0447200	-1.99087
OS06G0715550	-1.99081
OS03G0231950	-1.99032
OS03G0829200	-1.98962
OS01G0209200	-1.98932
OS04G0419400	-1.98813
OS04G0438600	-1.98779
OS04G0405800	-1.98772
OS04G0682050	-1.98696
OS01G0872650	-1.98645
OS02G0204201	-1.98639
OS03G0177300	-1.9863
OS04G0678700	-1.9857
OS02G0798800	-1.98521
OS08G0537900	-1.98452
OS04G0393300	-1.98383
OS01G0311500	-1.98375
OS04G0668600	-1.98349
OS02G0796300	-1.98332
OS08G0550600	-1.98217
OS12G0460100	-1.98066
OS03G0152300	-1.98049
OS08G0540300	-1.97898
OS05G0580600	-1.97848
OS01G0212100	-1.97838
OS01G0853400	-1.97818
OS03G0723400	-1.97784
OS03G0167600	-1.97751
OS10G0577800	-1.97738
OS01G0845950	-1.97666
OS12G0508266	-1.9759
OS02G0522800	-1.97558
OS11G0582700	-1.97543
OS09G0131400	-1.97504
OS07G0419500	-1.9744
OS03G0100050	-1.9728
OS01G0846300	-1.97276
OS12G0290200	-1.97231
OS02G0128500	-1.97149
OS11G0426850	-1.97114
OS10G0564200	-1.97088
OS02G0128300	-1.97029
OS10G0401000	-1.96972
OS02G0655600	-1.96927
OS06G0550800	-1.96919
OS05G0449500	-1.96907
OS06G0524500	-1.96843
OS02G0461100	-1.96821
OS02G0629000	-1.96799
OS07G0621201	-1.96763
OS11G0189900	-1.96671
OS03G0363850	-1.96617
OS02G0139100	-1.96543
OS02G0232500	-1.96444
OS11G0638900	-1.96421
OS06G0227200	-1.96413
OS01G0117900	-1.96403
OS11G0654000	-1.96352
OS08G0367300	-1.96307
OS03G0383800	-1.96275
OS03G0856700	-1.96245
OS05G0592450	-1.96151
OS04G0303100	-1.96131
OS03G0745550	-1.96099
OS11G0438500	-1.96066
OS09G0439600	-1.96036
OS07G0194950	-1.95921
OS04G0530500	-1.95767
OS06G0232000	-1.95709
OS01G0750900	-1.95569
OS02G0730075	-1.95472
OS11G0226966	-1.954
OS02G0456800	-1.95385
OS05G0229000	-1.95363
OS01G0850700	-1.95331
OS03G0294001	-1.95331
OS05G0569300	-1.95326
OS08G0103600	-1.95221
OS07G0179500	-1.95217
OS02G0665600	-1.95189
OS05G0475475	-1.95168
OS02G0834100	-1.9512
OS06G0675300	-1.95072
OS04G0379916	-1.9506
OS04G0549400	-1.95058
OS04G0481550	-1.94948
OS02G0565600	-1.94889
OS02G0800433	-1.94883
OS02G0800750	-1.94883
OS02G0801210	-1.94883
OS11G0592200	-1.94806
OS01G0170800	-1.94768
OS08G0460600	-1.94735
OS12G0590400	-1.94713
OS01G0225500	-1.94693
OS02G0126800	-1.94668
OS01G0136900	-1.94463
OS09G0412400	-1.94399
OS07G0457300	-1.94276
OS04G0163425	-1.94253
OS03G0640400	-1.94194
OS12G0125200	-1.94188
OS03G0676300	-1.94103
OS01G0807800	-1.94091
OS12G0636000	-1.93985
OS10G0205700	-1.93968
OS04G0430600	-1.9392
OS04G0450800	-1.93916
OS03G0689100	-1.9384
EPlOSAG00000009394	-1.93832
OS06G0506000	-1.93689
OS03G0577200	-1.93673
OS04G0496150	-1.93623
OS12G0639600	-1.93575
OS11G0600600	-1.93522
OS04G0401700	-1.93415
OS02G0766700	-1.93379
OS04G0610700	-1.9335
OS03G0185300	-1.93343
OS04G0607600	-1.93312
OS04G0692000	-1.93295
OS04G0219000	-1.93261
OS07G0562400	-1.93204
OS01G0112000	-1.93165
OS02G0667100	-1.93116
OS02G0562600	-1.93081
OS01G0867200	-1.93033
OS02G0799600	-1.93015
OS01G0617200	-1.92799
OS11G0708000	-1.92675
OS01G0223900	-1.92661
OS12G0507200	-1.92656
OS06G0496800	-1.92622
OS11G0546000	-1.92617
OS06G0713800	-1.92526
OS03G0248400	-1.92512
OS07G0495100	-1.92512
OS06G0174400	-1.92491
OS03G0435900	-1.92469
OS11G0368172	-1.92469
OS07G0164100	-1.9243
OS11G0444800	-1.92306
OS01G0844800	-1.92306
EPlOSAG00000004439	-1.92251
OS11G0248466	-1.92227
OS03G0125700	-1.922
OS03G0563600	-1.92185
OS09G0386500	-1.92181
OS09G0544800	-1.91963
OS03G0743500	-1.91925
OS03G0640100	-1.91741
OS03G0244700	-1.91702
[truncated: 5,338 more rows]
